# Supplementary material for: 4,4′-Difluoro-2,2′-{[(3aRS,7aRS)-2,3,3a,4,5,6,7,7a-octa­hydro-1H-1,3-benzimidazole-1,3-di­yl]bis­(methyl­ene)]}diphenol
Source: Acta Crystallogr Sect E Struct Rep Online. 2011 May 28;67(Pt 6):o1542. doi: 10.1107/S1600536811019763 (PMC3120376; doi:10.1107/S1600536811019763)
Supplement: Supplementary file 1 [file e-67-o1542-sup1.cif]

##############################################################################
#                                                                            #
# This CIF contains the data in a paper accepted for publication in          #
# Acta Crystallographica Section E. It conforms to the requirements of       #
# Notes for Authors for Acta Crystallographica Section E, and has been       #
# peer reviewed under the auspices of the IUCr Commission on Journals.       #
#                                                                            #
# Full details of the Crystallographic Information File format               #
# are given in the paper "The Crystallographic Information File (CIF):       #
# a New Standard Archive File for Crystallography" by S. R. Hall, F. H.      #
# Allen and I. D. Brown [Acta Cryst. (1991), A47, 655-685].                  #
#                                                                            #
# The current version of the core CIF dictionary is obtainable from          #
# ftp://ftp.iucr.org/pub/cif_core.dic.                                       #
#                                                                            #
# Software is freely available for graphical display of the structure(s)     #
# in this CIF. For information consult the CIF software page                 #
# http://www.iucr.org/resources/cif/software.                                #
#                                                                            #
# This file may be used for bona fide research purposes within the           #
# scientific community so long as proper attribution is given to the journal # 
# article from which it was obtained.                                        #
#                                                                            #
##############################################################################
data_global
_audit_creation_method     'Jana2006 Version : 08/12/2009'
_journal_date_recd_electronic     2011-05-07
_journal_date_accepted     2011-05-24
_journal_name_full     'Acta Crystallographica, Section E'
_journal_year     2011
_journal_volume     67
_journal_issue      6
_journal_page_first     o1542
_journal_page_last     o1542
_journal_paper_category     QO
_journal_coeditor_code     KJ2178
_publ_contact_author_name     'Augusto, Rivera'
_publ_contact_author_address     'Universidad Nacional de Colombia'
_publ_contact_author_email     'ariverau@unal.edu.co'
_publ_contact_author_fax     '(57-1)-3165220'
_publ_contact_author_phone     '(57-1)-3165000'
_publ_section_title
;\
4,4'-Difluoro-2,2'-{[(3a<i>RS</i>,7a<i>RS</i>)-2,3,3a,4,5,6,7,7a-octahydro-\
1<i>H</i>-1,3-benzimidazole-1,3-diyl]bis(methylene)]}diphenol
;
loop_
    _publ_author_name
    _publ_author_footnote
    _publ_author_address
    'Rivera, Augusto' .
;
Departamento de Qu\'imica, Universidad Nacional de Colombia,
Ciudad Universitaria, Bogot\'a, Colombia
;
    'Quiroga, Diego' .
;
Departamento de Qu\'imica, Universidad Nacional de Colombia,
Ciudad Universitaria, Bogot\'a, Colombia
;
    'R\'ios-Motta, Jaime' .
;
Departamento de Qu\'imica, Universidad Nacional de Colombia,
Ciudad Universitaria, Bogot\'a, Colombia
;
    'Du\<sek, Michal' .
;
Institute of Physics ASCR, v.v.i.,
Na Slovance 2
182 21 Praha 8
Czech Republic
;
    'Fejfarov\'a, Karla' .
;
Institute of Physics ASCR, v.v.i.,
Na Slovance 2
182 21 Praha 8
Czech Republic
;
_exptl_special_details
;
^1^H NMR (CDCl~3~, 400 MHz): \d 1.26 (4<i>H</i>, m), 1.85 (2<i>H</i>, m), 2.05
(2<i>H</i>, m), 2.34 (2<i>H</i>, m), 3.42 (2<i>H</i>, d, ^2^J~H,H ~= 14.0 Hz,
ArCH~2~N), 3.53 (2<i>H</i>, s, NCH~2~N), 4.14 (2<i>H</i>, d, ^2^J~H,H ~= 14.0
Hz, ArCH~2~N), 6.67 (2<i>H</i>, dd, ^3^J~H,H~ = 8.0 Hz, ^4^J~H,F~ = 4.8 Hz),
6.85 (2<i>H</i>, td, ^3^J~H,H~ = 8.0 Hz, ^3^J~H,F~ = 8.2 Hz, ^4^J~H,H~ = 2.0
Hz). ^13^C NMR (CDCl~3~, 100 MHz): \d 23.9, 28.9, 56.0, 69.1, 75.7, 114.5 (d,
^2^J~H,F~ = 23 Hz), 115.2 (d, ^2^J~H,F~ = 22 Hz), 116.8 (d, ^3^J~H,F~ = 8.0
Hz), 122.2 (d, ^3^J~H,F~ = 6.9 Hz), 153.3 (d, ^4^J~H,F~ = 2.1 Hz), 156.0 (d,
^1^J~H,F~ = 236 Hz).
;
data_I
_chemical_name_systematic
;
4-fluoro-2-({3-[(5-fluoro-2-hydroxyphenyl)methyl]-2,3,3a,4,5,6,7,7a-octahydro-
1<i>H</i>-1,3-benzodiazol-1-yl}methyl)phenol
;
_chemical_name_common
;
4,4'-Difluoro-2,2'-{[(3a<i>RS</i>,7a<i>RS</i>)-2,3,3a,4,5,6,7,7a-octahydro-
1<i>H</i>-1,3-benzimidazole-1,3-diyl]bis(methylene)]}diphenol
;
_chemical_formula_moiety     'C21 H24 F2 N2 O2'
_chemical_formula_sum     'C21 H24 F2 N2 O2'
_chemical_formula_structural     ?
_chemical_formula_analytical     ?
_chemical_formula_iupac     'C21 H24 F2 N2 O2'
_chemical_formula_weight     374.4
_chemical_melting_point     445
_symmetry_cell_setting     triclinic
_symmetry_space_group_name_H-M     'P -1'
_symmetry_space_group_name_Hall     '-P 1'
loop_
    _symmetry_equiv_pos_site_id
    _symmetry_equiv_pos_as_xyz
    1 x,y,z
    2 -x,-y,-z
_cell_length_a     5.46050(10)
_cell_length_b     12.4661(3)
_cell_length_c     14.3363(4)
_cell_angle_alpha     108.053(3)
_cell_angle_beta     91.319(2)
_cell_angle_gamma     97.437(2)
_cell_volume     917.98(4)
_cell_formula_units_Z     2
_cell_measurement_reflns_used     8506
_cell_measurement_theta_min     3.25
_cell_measurement_theta_max     67
_cell_measurement_temperature     150
_cell_special_details     ?
_exptl_crystal_description     prism
_exptl_crystal_colour     colourless
_exptl_crystal_size_max     0.36
_exptl_crystal_size_mid     0.234
_exptl_crystal_size_min     0.09
_exptl_crystal_density_diffrn     1.3542
_exptl_crystal_density_meas     ?
_exptl_crystal_density_method     'not measured'
_exptl_crystal_F_000     396
_exptl_absorpt_coefficient_mu     0.84
_exptl_absorpt_correction_type     multi-scan
_exptl_absorpt_process_details     '(CrysAlis PRO; Oxford Diffraction, 2009)'
_exptl_absorpt_correction_T_min     0.516
_exptl_absorpt_correction_T_max     1
_exptl_special_details
;
CrysAlisPro, Oxford Diffraction  (2009),
Empirical absorption correction using spherical harmonics,
implemented in SCALE3 ABSPACK scaling algorithm.
;
_diffrn_ambient_temperature     150
_diffrn_radiation_type     'Cu K\a'
_diffrn_radiation_wavelength     1.5418
_diffrn_radiation_source     'Enhance Ultra (Cu) X-ray Source'
_diffrn_radiation_monochromator     'mirror'
_diffrn_measurement_device_type
;
Oxford Diffraction Xcalibur diffractometer with an Atlas
(Gemini ultra Cu) detector
;
_diffrn_measurement_device     'four-cycle diffractometer'
_diffrn_measurement_method     'Rotation method data acquisition using \w'
_diffrn_detector_area_resol_mean     10.3784
_diffrn_reflns_number     15846
_diffrn_reflns_av_R_equivalents     0.0238
_diffrn_reflns_av_sigmaI/netI     0.0121
_diffrn_reflns_theta_min     3.25
_diffrn_reflns_theta_max     67.13
_diffrn_reflns_theta_full     67.13
_diffrn_measured_fraction_theta_max     0.98
_diffrn_measured_fraction_theta_full     0.98
_diffrn_reflns_limit_h_min     -6
_diffrn_reflns_limit_h_max     6
_diffrn_reflns_limit_k_min     -14
_diffrn_reflns_limit_k_max     14
_diffrn_reflns_limit_l_min     -17
_diffrn_reflns_limit_l_max     17
_diffrn_reflns_reduction_process
;
Integration of the CCD images was done by program CrysAlisPro
(Oxford diffraction, 2009). The same program was used for indexing of the
crystal shape and absorption correction.
;
_diffrn_standards_number     0
_diffrn_standards_interval_count     ?
_diffrn_standards_interval_time     ?
_diffrn_standards_decay_%     .
loop_
    _diffrn_standard_refln_index_h
    _diffrn_standard_refln_index_k
    _diffrn_standard_refln_index_l
    ? ? ?
_refine_special_details
;
The refinement was carried out against all reflections. The conventional
<i>R</i>-factor is always based on <i>F</i>. The goodness of fit as well as
the weighted <i>R</i>-factor are based on <i>F</i> and <i>F</i>^2^ for
refinement carried out on <i>F</i> and <i>F</i>^2^, respectively. The
threshold expression is used only for calculating <i>R</i>-factors <i>etc</i>.
and it is not relevant to the choice of reflections for refinement.
The program used for refinement, Jana2006, uses the weighting scheme based on
the experimental expectations, see _refine_ls_weighting_details, that does not
force <i>S</i> to be one. Therefore the values of <i>S</i> are usually larger
than the ones from the <i>SHELX</i> program.
;
_reflns_number_total     3248
_reflns_number_gt     2819
_reflns_threshold_expression     I>3\s(I)
_refine_ls_structure_factor_coef     Fsqd
_refine_ls_R_factor_all     0.0421
_refine_ls_R_factor_gt     0.0364
_refine_ls_wR_factor_gt     0.1057
_refine_ls_wR_factor_ref     0.1100
_refine_ls_goodness_of_fit_ref     1.95
_refine_ls_restrained_S_all     ?
_refine_ls_number_reflns     3248
_refine_ls_number_parameters     250
_refine_ls_number_restraints     0
_refine_ls_number_constraints     90
_refine_ls_hydrogen_treatment     mixed
_refine_ls_weighting_scheme     sigma
_refine_ls_weighting_details     'w=1/[\s^2^(I)+0.0016I^2^]'
_refine_ls_shift/su_max     0.0062
_refine_ls_shift/su_mean     0.0007
_refine_diff_density_max     0.25
_refine_diff_density_min     -0.23
_refine_ls_extinction_method     'none'
_refine_ls_extinction_coef     ?
_refine_ls_abs_structure_details     ?
_refine_ls_abs_structure_Flack     ?
_refine_ls_abs_structure_Rogers     ?
loop_
    _atom_type_symbol
    _atom_type_scat_dispersion_real
    _atom_type_scat_dispersion_imag
    _atom_type_scat_source
    C 0.0181 0.0091 'International Tables Vol C tables 4.2.6.8 and 6.1.1.1'
    H 0.0000 0.0000 'International Tables Vol C tables 4.2.6.8 and 6.1.1.1'
    F 0.0727 0.0534 'International Tables Vol C tables 4.2.6.8 and 6.1.1.1'
    N 0.0311 0.0180 'International Tables Vol C tables 4.2.6.8 and 6.1.1.1'
    O 0.0492 0.0322 'International Tables Vol C tables 4.2.6.8 and 6.1.1.1'
_computing_data_collection     'Crysalis PRO (Oxford Diffraction, 2009)'
_computing_cell_refinement     'Crysalis PRO (Oxford Diffraction, 2009)'
_computing_data_reduction     'Crysalis PRO (Oxford Diffraction, 2009)'
_computing_structure_solution     'SIR2002 (Burla <i>et al.</i>, 2003)'
_computing_structure_refinement
                                 'JANA2006 (Pet\<r\'i\<cek <i>et al.</i>, 2006)'
_computing_molecular_graphics     'DIAMOND (Brandenburg & Putz, 2005)'
_computing_publication_material
                                 'JANA2006 (Pet\<r\'i\<cek <i>et al.</i>, 2006)'
loop_
    _atom_site_type_symbol
    _atom_site_label
    _atom_site_fract_x
    _atom_site_fract_y
    _atom_site_fract_z
    _atom_site_U_iso_or_equiv
    _atom_site_adp_type
    _atom_site_calc_flag
    _atom_site_refinement_flags
    _atom_site_occupancy
    _atom_site_symmetry_multiplicity
    _atom_site_disorder_assembly
    _atom_site_disorder_group
    F F1 0.8539(2) 0.55112(8) 0.62051(7) 0.0546(4) Uani d . 1 2 . .
    F F2 -0.07887(18) 0.52089(7) 0.14954(7) 0.0466(4) Uani d . 1 2 . .
    O O1 0.16405(19) 0.16846(9) 0.53377(8) 0.0378(4) Uani d . 1 2 . .
    O O2 0.43069(19) 0.15534(9) 0.05535(8) 0.0355(4) Uani d . 1 2 . .
    N N1 0.3641(2)   0.10643(9) 0.35698(7) 0.0241(4) Uani d . 1 2 . .
    N N2 0.1999(2)   0.09975(9) 0.20184(7) 0.0239(4) Uani d . 1 2 . .
    C C1 0.3018(2) 0.17945(11) 0.29872(9) 0.0268(4) Uani d . 1 2 . .
    C C2 0.3651(2) -0.00695(11) 0.28492(9) 0.0240(4) Uani d . 1 2 . .
    C C3 0.1458(2) -0.01205(11) 0.21678(9) 0.0239(4) Uani d . 1 2 . .
    C C4 0.1213(3) -0.11590(11) 0.12581(10) 0.0311(5) Uani d . 1 2 . .
    C C5 0.0996(3) -0.22171(12) 0.15961(11) 0.0358(5) Uani d . 1 2 . .
    C C6 0.3115(3) -0.21688(12) 0.23326(11) 0.0367(5) Uani d . 1 2 . .
    C C7 0.3397(3) -0.10836(12) 0.32279(10) 0.0312(5) Uani d . 1 2 . .
    C C8 0.5907(2) 0.15502(11) 0.42136(9) 0.0270(4) Uani d . 1 2 . .
    C C9 0.5514(2) 0.26236(12) 0.50104(9) 0.0267(4) Uani d . 1 2 . .
    C C10 0.3397(3) 0.26295(12) 0.55485(10) 0.0298(5) Uani d . 1 2 . .
    C C11 0.3077(3) 0.35923(13) 0.63185(10) 0.0375(5) Uani d . 1 2 . .
    C C12 0.4816(3) 0.45585(13) 0.65482(11) 0.0404(5) Uani d . 1 2 . .
    C C13 0.6831(3) 0.45507(13) 0.59942(11) 0.0374(5) Uani d . 1 2 . .
    C C14 0.7225(3) 0.36067(12) 0.52322(10) 0.0316(5) Uani d . 1 2 . .
    C C15 -0.0045(2) 0.13892(11) 0.15950(9) 0.0262(4) Uani d . 1 2 . .
    C C16 0.0880(2) 0.24381(11) 0.13227(9) 0.0244(4) Uani d . 1 2 . .
    C C17 0.3020(3) 0.24648(12) 0.08027(9) 0.0279(4) Uani d . 1 2 . .
    C C18 0.3842(3) 0.34067(13) 0.05171(10) 0.0343(5) Uani d . 1 2 . .
    C C19 0.2565(3) 0.43379(13) 0.07452(11) 0.0363(5) Uani d . 1 2 . .
    C C20 0.0492(3) 0.43006(12) 0.12624(10) 0.0327(5) Uani d . 1 2 . .
    C C21 -0.0371(3) 0.33780(11) 0.15580(9) 0.0282(5) Uani d . 1 2 . .
    H H1a 0.449729 0.225399 0.290412 0.0321 Uiso calc R 1 2 . .
    H H1b 0.177063 0.223466 0.329659 0.0321 Uiso calc R 1 2 . .
    H H2 0.522627 -0.013546 0.256934 0.0288 Uiso calc R 1 2 . .
    H H3 -0.014925 -0.022658 0.241089 0.0287 Uiso calc R 1 2 . .
    H H4a 0.266114 -0.112776 0.089503 0.0374 Uiso calc R 1 2 . .
    H H4b -0.02548 -0.118546 0.086507 0.0374 Uiso calc R 1 2 . .
    H H5a 0.095707 -0.288587 0.103492 0.0429 Uiso calc R 1 2 . .
    H H5b -0.055536 -0.230187 0.18856 0.0429 Uiso calc R 1 2 . .
    H H6a 0.463729 -0.221271 0.200974 0.0441 Uiso calc R 1 2 . .
    H H6b 0.284387 -0.282712 0.254988 0.0441 Uiso calc R 1 2 . .
    H H7a 0.194886 -0.108455 0.359483 0.0375 Uiso calc R 1 2 . .
    H H7b 0.486083 -0.104889 0.362647 0.0375 Uiso calc R 1 2 . .
    H H8a 0.723214 0.172323 0.383113 0.0324 Uiso calc R 1 2 . .
    H H8b 0.635885 0.100296 0.450802 0.0324 Uiso calc R 1 2 . .
    H H11 0.164157 0.358531 0.669188 0.0449 Uiso calc R 1 2 . .
    H H12 0.461937 0.522264 0.708518 0.0484 Uiso calc R 1 2 . .
    H H14 0.86615 0.362995 0.486129 0.0379 Uiso calc R 1 2 . .
    H H15a -0.127904 0.156161 0.206435 0.0315 Uiso calc R 1 2 . .
    H H15b -0.078638 0.079531 0.101919 0.0315 Uiso calc R 1 2 . .
    H H18 0.530423 0.341557 0.015894 0.0411 Uiso calc R 1 2 . .
    H H19 0.311842 0.49916 0.054586 0.0435 Uiso calc R 1 2 . .
    H H21 -0.182407 0.338481 0.192316 0.0338 Uiso calc R 1 2 . .
    H H1o 0.188(4) 0.1244(17) 0.4743(16) 0.0566 Uiso d T 1 2 . .
    H H2o 0.388(4) 0.1166(17) 0.0919(14) 0.0533 Uiso d T 1 2 . .
loop_
    _atom_site_aniso_label
    _atom_site_aniso_U_11
    _atom_site_aniso_U_22
    _atom_site_aniso_U_33
    _atom_site_aniso_U_12
    _atom_site_aniso_U_13
    _atom_site_aniso_U_23
    _atom_site_aniso_type_symbol
    F1 0.0699(7) 0.0323(5) 0.0487(5) -0.0063(5) -0.0012(5) 0.0002(4) F
    F2 0.0580(6) 0.0287(5) 0.0574(6) 0.0137(4) 0.0065(4) 0.0169(4) F
    O1 0.0320(6) 0.0477(6) 0.0311(5) 0.0010(5) 0.0061(4) 0.0104(5) O
    O2 0.0357(6) 0.0400(6) 0.0377(6) 0.0126(5) 0.0115(4) 0.0187(5) O
    N1 0.0253(6) 0.0246(6) 0.0216(5) 0.0030(4) -0.0016(4) 0.0067(4) N
    N2 0.0263(6) 0.0227(5) 0.0227(5) 0.0023(4) -0.0016(4) 0.0079(4) N
    C1 0.0307(7) 0.0248(6) 0.0243(6) 0.0026(5) -0.0018(5) 0.0077(5) C
    C2 0.0243(7) 0.0240(7) 0.0236(6) 0.0034(5) 0.0025(5) 0.0072(5) C
    C3 0.0237(7) 0.0244(6) 0.0244(6) 0.0018(5) 0.0020(5) 0.0095(5) C
    C4 0.0357(8) 0.0267(7) 0.0279(7) 0.0034(6) -0.0030(6) 0.0051(5) C
    C5 0.0387(8) 0.0245(7) 0.0404(8) 0.0016(6) -0.0034(6) 0.0065(6) C
    C6 0.0394(8) 0.0248(7) 0.0470(9) 0.0048(6) -0.0028(7) 0.0130(6) C
    C7 0.0327(8) 0.0297(7) 0.0344(7) 0.0031(6) -0.0031(6) 0.0155(6) C
    C8 0.0249(7) 0.0313(7) 0.0230(6) 0.0037(6) -0.0011(5) 0.0063(5) C
    C9 0.0278(7) 0.0305(7) 0.0212(6) 0.0063(5) -0.0023(5) 0.0068(5) C
    C10 0.0287(7) 0.0364(8) 0.0255(6) 0.0070(6) -0.0009(5) 0.0106(6) C
    C11 0.0373(8) 0.0492(9) 0.0266(7) 0.0171(7) 0.0046(6) 0.0085(6) C
    C12 0.0507(10) 0.0369(8) 0.0306(7) 0.0187(7) -0.0013(7) 0.0018(6) C
    C13 0.0448(9) 0.0291(7) 0.0339(7) 0.0023(6) -0.0048(6) 0.0056(6) C
    C14 0.0330(8) 0.0332(7) 0.0266(7) 0.0040(6) -0.0007(6) 0.0072(6) C
    C15 0.0246(7) 0.0282(7) 0.0273(6) 0.0030(5) -0.0013(5) 0.0114(5) C
    C16 0.0258(7) 0.0272(7) 0.0197(6) 0.0011(5) -0.0041(5) 0.0080(5) C
    C17 0.0295(7) 0.0315(7) 0.0234(6) 0.0042(6) -0.0005(5) 0.0099(5) C
    C18 0.0308(8) 0.0423(8) 0.0331(7) 0.0003(6) 0.0026(6) 0.0189(6) C
    C19 0.0409(9) 0.0331(8) 0.0377(8) -0.0027(6) -0.0031(6) 0.0188(6) C
    C20 0.0391(8) 0.0259(7) 0.0329(7) 0.0053(6) -0.0039(6) 0.0094(6) C
    C21 0.0299(7) 0.0294(7) 0.0252(6) 0.0040(6) -0.0005(5) 0.0088(5) C
loop_
    _geom_bond_atom_site_label_1
    _geom_bond_atom_site_label_2
    _geom_bond_site_symmetry_1
    _geom_bond_site_symmetry_2
    _geom_bond_distance
    _geom_bond_publ_flag
    F1 C13 . . 1.3668(17) ?
    F2 C20 . . 1.3654(18) ?
    O1 C10 . . 1.3682(17) ?
    O1 H1o . . 0.88(2) ?
    O2 C17 . . 1.3706(18) ?
    O2 H2o . . 0.83(2) ?
    N1 C1 . . 1.477(2) ?
    N1 C2 . . 1.4704(15) ?
    N1 C8 . . 1.4686(16) ?
    N2 C1 . . 1.4805(14) ?
    N2 C3 . . 1.4686(18) ?
    N2 C15 . . 1.4652(19) ?
    C1 H1a . . 0.96 ?
    C1 H1b . . 0.96 ?
    C2 C3 . . 1.5100(19) ?
    C2 C7 . . 1.515(2) ?
    C2 H2 . . 0.96 ?
    C3 C4 . . 1.5151(16) ?
    C3 H3 . . 0.96 ?
    C4 C5 . . 1.532(2) ?
    C4 H4a . . 0.96 ?
    C4 H4b . . 0.96 ?
    C5 C6 . . 1.531(2) ?
    C5 H5a . . 0.96 ?
    C5 H5b . . 0.96 ?
    C6 C7 . . 1.5369(17) ?
    C6 H6a . . 0.96 ?
    C6 H6b . . 0.96 ?
    C7 H7a . . 0.96 ?
    C7 H7b . . 0.96 ?
    C8 C9 . . 1.5100(17) ?
    C8 H8a . . 0.96 ?
    C8 H8b . . 0.96 ?
    C9 C10 . . 1.4041(19) ?
    C9 C14 . . 1.3873(19) ?
    C10 C11 . . 1.3897(18) ?
    C11 C12 . . 1.380(2) ?
    C11 H11 . . 0.96 ?
    C12 C13 . . 1.371(2) ?
    C12 H12 . . 0.96 ?
    C13 C14 . . 1.3799(18) ?
    C14 H14 . . 0.96 ?
    C15 C16 . . 1.507(2) ?
    C15 H15a . . 0.96 ?
    C15 H15b . . 0.96 ?
    C16 C17 . . 1.4032(19) ?
    C16 C21 . . 1.388(2) ?
    C17 C18 . . 1.385(2) ?
    C18 C19 . . 1.388(2) ?
    C18 H18 . . 0.96 ?
    C19 C20 . . 1.371(2) ?
    C19 H19 . . 0.96 ?
    C20 C21 . . 1.377(2) ?
    C21 H21 . . 0.96 ?
loop_
    _geom_angle_atom_site_label_1
    _geom_angle_atom_site_label_2
    _geom_angle_atom_site_label_3
    _geom_angle_site_symmetry_1
    _geom_angle_site_symmetry_2
    _geom_angle_site_symmetry_3
    _geom_angle
    _geom_angle_publ_flag
    C10 O1 H1o . . . 106.9(13) ?
    C17 O2 H2o . . . 106.8(14) ?
    C1 N1 C2 . . . 105.24(9) ?
    C1 N1 C8 . . . 112.56(10) ?
    C2 N1 C8 . . . 116.09(11) ?
    C1 N2 C3 . . . 105.27(10) ?
    C1 N2 C15 . . . 113.08(10) ?
    C3 N2 C15 . . . 116.39(10) ?
    N1 C1 N2 . . . 105.37(10) ?
    N1 C1 H1a . . . 109.4709 ?
    N1 C1 H1b . . . 109.4714 ?
    N2 C1 H1a . . . 109.4715 ?
    N2 C1 H1b . . . 109.4707 ?
    H1a C1 H1b . . . 113.2798 ?
    N1 C2 C3 . . . 100.30(10) ?
    N1 C2 C7 . . . 117.55(11) ?
    N1 C2 H2 . . . 111.2215 ?
    C3 C2 C7 . . . 111.58(10) ?
    C3 C2 H2 . . . 117.2277 ?
    C7 C2 H2 . . . 99.8589 ?
    N2 C3 C2 . . . 100.48(9) ?
    N2 C3 C4 . . . 116.86(11) ?
    N2 C3 H3 . . . 111.6886 ?
    C2 C3 C4 . . . 112.03(11) ?
    C2 C3 H3 . . . 116.5452 ?
    C4 C3 H3 . . . 100.0584 ?
    C3 C4 C5 . . . 107.76(12) ?
    C3 C4 H4a . . . 109.4714 ?
    C3 C4 H4b . . . 109.4705 ?
    C5 C4 H4a . . . 109.4712 ?
    C5 C4 H4b . . . 109.4712 ?
    H4a C4 H4b . . . 111.1273 ?
    C4 C5 C6 . . . 112.74(11) ?
    C4 C5 H5a . . . 109.4709 ?
    C4 C5 H5b . . . 109.4714 ?
    C6 C5 H5a . . . 109.4711 ?
    C6 C5 H5b . . . 109.4715 ?
    H5a C5 H5b . . . 105.995 ?
    C5 C6 C7 . . . 112.66(13) ?
    C5 C6 H6a . . . 109.471 ?
    C5 C6 H6b . . . 109.4713 ?
    C7 C6 H6a . . . 109.4711 ?
    C7 C6 H6b . . . 109.4714 ?
    H6a C6 H6b . . . 106.0781 ?
    C2 C7 C6 . . . 107.69(12) ?
    C2 C7 H7a . . . 109.4718 ?
    C2 C7 H7b . . . 109.4711 ?
    C6 C7 H7a . . . 109.4711 ?
    C6 C7 H7b . . . 109.4711 ?
    H7a C7 H7b . . . 111.1929 ?
    N1 C8 C9 . . . 110.50(11) ?
    N1 C8 H8a . . . 109.471 ?
    N1 C8 H8b . . . 109.471 ?
    C9 C8 H8a . . . 109.4713 ?
    C9 C8 H8b . . . 109.4715 ?
    H8a C8 H8b . . . 108.4269 ?
    C8 C9 C10 . . . 119.74(11) ?
    C8 C9 C14 . . . 121.22(12) ?
    C10 C9 C14 . . . 119.04(11) ?
    O1 C10 C9 . . . 120.76(11) ?
    O1 C10 C11 . . . 118.91(13) ?
    C9 C10 C11 . . . 120.31(12) ?
    C10 C11 C12 . . . 120.24(14) ?
    C10 C11 H11 . . . 119.8818 ?
    C12 C11 H11 . . . 119.8816 ?
    C11 C12 C13 . . . 118.67(13) ?
    C11 C12 H12 . . . 120.6647 ?
    C13 C12 H12 . . . 120.6649 ?
    F1 C13 C12 . . . 119.05(12) ?
    F1 C13 C14 . . . 118.23(14) ?
    C12 C13 C14 . . . 122.72(14) ?
    C9 C14 C13 . . . 118.97(13) ?
    C9 C14 H14 . . . 120.5126 ?
    C13 C14 H14 . . . 120.5134 ?
    N2 C15 C16 . . . 110.43(10) ?
    N2 C15 H15a . . . 109.4707 ?
    N2 C15 H15b . . . 109.4709 ?
    C16 C15 H15a . . . 109.4714 ?
    C16 C15 H15b . . . 109.4718 ?
    H15a C15 H15b . . . 108.497 ?
    C15 C16 C17 . . . 119.77(12) ?
    C15 C16 C21 . . . 121.39(12) ?
    C17 C16 C21 . . . 118.82(13) ?
    O2 C17 C16 . . . 120.69(13) ?
    O2 C17 C18 . . . 118.90(13) ?
    C16 C17 C18 . . . 120.40(14) ?
    C17 C18 C19 . . . 120.43(14) ?
    C17 C18 H18 . . . 119.7837 ?
    C19 C18 H18 . . . 119.7831 ?
    C18 C19 C20 . . . 118.30(15) ?
    C18 C19 H19 . . . 120.8492 ?
    C20 C19 H19 . . . 120.8486 ?
    F2 C20 C19 . . . 119.22(14) ?
    F2 C20 C21 . . . 118.08(13) ?
    C19 C20 C21 . . . 122.70(14) ?
    C16 C21 C20 . . . 119.33(13) ?
    C16 C21 H21 . . . 120.3339 ?
    C20 C21 H21 . . . 120.3327 ?
loop_
    _geom_torsion_atom_site_label_1
    _geom_torsion_atom_site_label_2
    _geom_torsion_atom_site_label_3
    _geom_torsion_atom_site_label_4
    _geom_torsion_site_symmetry_1
    _geom_torsion_site_symmetry_2
    _geom_torsion_site_symmetry_3
    _geom_torsion_site_symmetry_4
    _geom_torsion
    _geom_torsion_publ_flag
    ? ? ? ? ? ? ? ? ? ?
loop_
    _geom_hbond_atom_site_label_D
    _geom_hbond_atom_site_label_H
    _geom_hbond_atom_site_label_A
    _geom_hbond_site_symmetry_D
    _geom_hbond_site_symmetry_H
    _geom_hbond_site_symmetry_A
    _geom_hbond_distance_DH
    _geom_hbond_distance_HA
    _geom_hbond_distance_DA
    _geom_hbond_angle_DHA
    _geom_hbond_publ_flag
    O1 H1o N1 . . . 0.88(2) 1.92(2) 2.7105(15) 147.6(19) yes
    O1 H1o C8 . . . 0.88(2) 2.37(2) 2.8566(17) 115.3(15) n
    O2 H2o N2 . . . 0.83(2) 1.95(2) 2.6975(16) 148(2) yes
    O2 H2o C15 . . . 0.83(2) 2.39(2) 2.8541(17) 116.0(18) no
