# Supplementary material for: 4,4′-Difluoro-2,2′-{[(3aRS,7aRS)-2,3,3a,4,5,6,7,7a-octa­hydro-1H-1,3-benzimidazole-1,3-di­yl]bis­(methyl­ene)]}diphenol
Source: Acta Crystallogr Sect E Struct Rep Online. 2011 May 28;67(Pt 6):o1542. doi: 10.1107/S1600536811019763 (PMC3120376; doi:10.1107/S1600536811019763)
Supplement: Supplementary file 2 [file e-67-o1542-Isup2.hkl]

#
# h,k,l, Fc-squared, Fo-squared, sigma(Fo-squared) and status flag
#
data_I
_shelx_title                             '   '
_shelx_refln_list_code                   4
_shelx_F_calc_maximum                    124.56
_exptl_crystal_F_000                     396
_reflns_d_resolution_high                0.8367

loop_
 _symmetry_equiv_pos_as_xyz
 'x, y, z'
 '-x, -y, -z'

_cell_length_a                           5.46050(10)
_cell_length_b                           12.4661(3)
_cell_length_c                           14.3363(4)
_cell_angle_alpha                        108.053(3)
_cell_angle_beta                         91.319(2)
_cell_angle_gamma                        97.437(2)

_shelx_F_squared_multiplier              1.000

loop_
 _refln_index_h
 _refln_index_k
 _refln_index_l
 _refln_F_squared_calc
 _refln_F_squared_meas
 _refln_F_squared_sigma
 _refln_observed_status
   1   0   0        0.25        0.48      0.27 <
   2   0   0       63.54       59.62      1.28 o
   3   0   0      227.81      254.52      3.79 o
   4   0   0      273.13      261.22      2.75 o
   5   0   0       46.44       42.93      1.72 o
   6   0   0       23.13       22.80      1.71 o
  -6   1   0       53.17       54.13      2.16 o
  -5   1   0       26.00       26.11      1.27 o
  -4   1   0      208.08      192.79      2.63 o
  -3   1   0       13.11       15.18      1.18 o
  -2   1   0      127.62      115.88      1.96 o
  -1   1   0      210.32      217.88      2.71 o
   0   1   0       38.11       39.82      0.82 o
   1   1   0     2436.98     2407.86      8.32 o
   2   1   0        0.22        0.85      0.42 <
   3   1   0        0.00        0.54      0.44 <
   4   1   0      117.31      135.48      2.30 o
   5   1   0      261.75      268.50      4.59 o
   6   1   0        6.24        9.42      1.21 o
  -6   2   0       14.90       13.80      1.40 o
  -5   2   0       39.31       38.20      1.41 o
  -4   2   0      128.06      118.62      2.13 o
  -3   2   0      444.46      455.38      6.31 o
  -2   2   0        0.11        0.35      0.50 <
  -1   2   0      258.77      249.35      3.19 o
   0   2   0      119.93      117.70      1.87 o
   1   2   0      517.81      474.47      3.51 o
   2   2   0       37.34       30.35      1.30 o
   3   2   0        0.76       -0.27      0.37 <
   4   2   0       39.65       36.46      1.62 o
   5   2   0        1.42        2.34      0.96 <
   6   2   0        0.87       -0.62      0.85 <
  -6   3   0       16.29       14.69      0.87 o
  -5   3   0       73.90       73.39      2.21 o
  -4   3   0       78.63       86.42      1.69 o
  -3   3   0      276.81      294.73      4.18 o
  -2   3   0       17.38       13.81      1.00 o
  -1   3   0        3.89        4.25      0.75 o
   0   3   0     4653.08     4354.81     14.01 o
   1   3   0      314.30      287.85      2.26 o
   2   3   0      286.99      287.24      2.81 o
   3   3   0        8.47       15.05      0.95 o
   4   3   0      173.19      180.09      3.48 o
   5   3   0       20.48       16.94      1.41 o
  -6   4   0        7.00        7.40      0.80 o
  -5   4   0      446.08      487.26      4.84 o
  -4   4   0       10.46        9.81      0.77 o
  -3   4   0      218.81      245.33      2.49 o
  -2   4   0      410.75      410.93      3.41 o
  -1   4   0      246.30      236.01      3.03 o
   0   4   0       91.53       90.25      1.64 o
   1   4   0      752.53      658.42      3.94 o
   2   4   0     1080.33     1197.72      8.68 o
   3   4   0        2.90        2.44      0.67 o
   4   4   0       31.40       26.33      1.52 o
   5   4   0       52.54       58.07      1.96 o
  -6   5   0        5.78        6.65      0.75 o
  -5   5   0        1.91        1.88      0.75 <
  -4   5   0      181.60      184.78      2.91 o
  -3   5   0        1.02        0.42      0.41 <
  -2   5   0      255.74      276.59      3.03 o
  -1   5   0       71.68       84.65      1.78 o
   0   5   0       50.33       51.23      1.44 o
   1   5   0       79.57       65.11      2.01 o
   2   5   0      784.54      798.30      4.60 o
   3   5   0       16.61       15.18      1.76 o
   4   5   0       72.94       72.55      2.34 o
   5   5   0      106.85      106.59      3.31 o
  -6   6   0        6.04        6.24      0.65 o
  -5   6   0       24.46       25.65      1.39 o
  -4   6   0        4.61        3.19      0.76 o
  -3   6   0       44.34       39.17      1.05 o
  -2   6   0       14.29       10.16      0.62 o
  -1   6   0      276.82      270.86      3.57 o
   0   6   0       66.10       57.14      1.71 o
   1   6   0      180.80      205.46      2.64 o
   2   6   0      383.95      397.66      3.40 o
   3   6   0       11.75       12.42      1.04 o
   4   6   0       13.38       11.19      1.21 o
   5   6   0       54.11       56.00      2.90 o
  -6   7   0       21.35       20.52      0.93 o
  -5   7   0      158.46      167.48      3.36 o
  -4   7   0       64.61       64.65      1.91 o
  -3   7   0        2.45        1.31      0.45 <
  -2   7   0      386.75      384.45      3.14 o
  -1   7   0        4.84       11.91      0.60 o
   0   7   0      181.49      209.41      2.07 o
   1   7   0       56.54       50.70      1.22 o
   2   7   0        7.12        7.77      0.62 o
   3   7   0       99.69       93.17      2.02 o
   4   7   0        5.75        3.32      0.94 o
   5   7   0       28.09       31.76      1.98 o
  -5   8   0        0.99        1.82      0.67 <
  -4   8   0        1.20       -0.28      0.92 <
  -3   8   0        4.84        4.70      0.58 o
  -2   8   0        3.13        3.13      0.55 o
  -1   8   0        8.78        8.01      0.57 o
   0   8   0      330.52      348.12      2.52 o
   1   8   0        9.18        8.54      0.66 o
   2   8   0       18.10       16.22      0.87 o
   3   8   0      114.76      108.27      2.91 o
   4   8   0      200.37      184.84      4.17 o
  -5   9   0       15.60       16.60      0.89 o
  -4   9   0        1.98        0.97      0.82 <
  -3   9   0      106.69       95.60      1.92 o
  -2   9   0       13.11       15.45      1.13 o
  -1   9   0       38.89       42.85      1.16 o
   0   9   0      881.45      942.33      4.40 o
   1   9   0       75.66       71.75      1.56 o
   2   9   0       28.85       27.38      0.98 o
   3   9   0        0.04       -0.26      0.69 <
   4   9   0       87.19       87.20      2.69 o
  -5  10   0       65.39       65.50      1.56 o
  -4  10   0      140.64      147.45      2.54 o
  -3  10   0       41.72       36.32      1.26 o
  -2  10   0      201.60      186.50      3.08 o
  -1  10   0       44.46       37.71      1.08 o
   0  10   0      244.00      264.70      2.74 o
   1  10   0       90.00       95.88      1.67 o
   2  10   0        0.06       -0.19      0.47 <
   3  10   0        3.25        5.87      0.95 o
  -4  11   0       30.11       28.58      1.24 o
  -3  11   0        1.17        1.27      0.54 <
  -2  11   0      101.24      100.06      2.27 o
  -1  11   0      442.43      481.14      4.08 o
   0  11   0      241.02      254.17      3.18 o
   1  11   0       10.19       12.52      0.79 o
   2  11   0       78.48       80.88      1.75 o
   3  11   0        1.33        1.74      0.85 <
  -4  12   0        3.37        4.30      0.68 o
  -3  12   0       12.09       14.18      1.01 o
  -2  12   0        3.32        3.02      0.60 o
  -1  12   0       11.53       11.85      0.90 o
   0  12   0       35.95       35.71      1.34 o
   1  12   0       34.71       36.16      1.28 o
   2  12   0       12.05       12.72      0.89 o
  -3  13   0       31.70       29.72      1.38 o
  -2  13   0        8.11        6.90      0.62 o
  -1  13   0       36.92       33.36      1.45 o
   0  13   0        0.02        0.50      0.61 <
   1  13   0       44.02       44.26      1.56 o
  -1  14   0        4.58        4.07      0.69 o
   0  14   0        4.73        4.58      0.70 o
   0 -14   1       21.11       18.41      1.20 o
   1 -14   1       17.75       16.60      1.17 o
   2 -14   1       20.21       20.47      1.77 o
  -1 -13   1       47.67       51.97      1.81 o
   0 -13   1        2.13        2.59      0.72 o
   1 -13   1       58.75       59.18      1.61 o
   2 -13   1       20.03       20.21      1.15 o
   3 -13   1       54.72       58.37      1.99 o
  -2 -12   1       17.13       17.41      1.02 o
  -1 -12   1       17.70       17.60      1.03 o
   0 -12   1       95.92       99.58      1.98 o
   1 -12   1        5.57        5.77      0.61 o
   2 -12   1        0.64        0.71      0.66 <
   3 -12   1        8.48        9.32      1.14 o
   4 -12   1       13.67       14.20      1.07 o
  -3 -11   1        7.89        5.21      0.84 o
  -2 -11   1       71.11       75.06      1.70 o
  -1 -11   1       27.72       26.29      1.01 o
   0 -11   1     1473.11     1598.00      7.74 o
   1 -11   1      307.46      328.56      2.95 o
   2 -11   1       13.36       12.61      0.86 o
   3 -11   1      118.85      117.91      2.40 o
   4 -11   1       58.00       71.38      2.50 o
  -4 -10   1        2.15        3.21      0.91 o
  -3 -10   1        0.01        0.91      0.69 <
  -2 -10   1        1.33        0.48      0.50 <
  -1 -10   1      162.51      162.83      2.26 o
   0 -10   1       23.73       27.29      1.03 o
   1 -10   1        0.27        1.00      0.52 <
   2 -10   1       31.72       34.13      1.26 o
   3 -10   1      114.95      115.17      1.91 o
   4 -10   1       45.03       37.97      1.39 o
   5 -10   1        1.93        1.84      0.49 o
  -4  -9   1        3.71        2.65      1.08 <
  -3  -9   1        2.94        3.01      0.69 o
  -2  -9   1      129.66      126.22      2.04 o
  -1  -9   1      457.86      482.89      3.63 o
   0  -9   1        3.89        2.42      0.43 o
   1  -9   1      137.81      144.91      1.95 o
   2  -9   1       14.48       15.03      0.79 o
   3  -9   1        0.34        1.72      0.49 o
   4  -9   1        2.43        2.70      0.85 o
   5  -9   1      263.74      275.24      3.64 o
  -4  -8   1        0.01       -0.66      0.82 <
  -3  -8   1        6.36        2.96      0.67 o
  -2  -8   1       38.30       34.00      1.19 o
  -1  -8   1      220.70      223.87      2.32 o
   0  -8   1      154.10      153.96      1.66 o
   1  -8   1       17.95       17.22      0.73 o
   2  -8   1        7.73        7.93      0.54 o
   3  -8   1       11.95       12.83      0.88 o
   4  -8   1        8.12        8.34      1.09 o
   5  -8   1        0.31        1.25      0.53 <
  -5  -7   1        5.26        3.40      0.90 o
  -4  -7   1       44.28       50.74      2.51 o
  -3  -7   1       42.02       36.60      2.13 o
  -2  -7   1      151.92      164.40      2.15 o
  -1  -7   1       73.47       94.07      1.49 o
   0  -7   1      114.10      134.51      2.11 o
   1  -7   1      127.51      142.22      1.96 o
   2  -7   1      642.01      643.22      3.53 o
   3  -7   1       72.02       73.98      1.34 o
   4  -7   1      100.56      102.33      2.33 o
   5  -7   1       14.44       13.98      1.26 o
   6  -7   1        0.94        1.51      0.48 o
  -5  -6   1        0.51        0.73      0.80 <
  -4  -6   1       27.80       28.38      2.06 o
  -3  -6   1        0.12       -1.31      0.90 <
  -2  -6   1        1.09        3.84      0.50 o
  -1  -6   1     1178.15     1295.47      7.74 o
   0  -6   1      187.64      187.41      2.57 o
   1  -6   1       29.55       30.11      1.65 o
   2  -6   1     2022.80     2178.34      9.05 o
   3  -6   1       20.53       21.16      0.77 o
   4  -6   1        7.39        7.17      0.83 o
   5  -6   1        0.01       -0.98      0.85 <
   6  -6   1       10.95       12.06      1.05 o
  -5  -5   1       22.49       19.98      1.93 o
  -4  -5   1        5.69        8.39      1.14 o
  -3  -5   1       63.40       59.67      2.14 o
  -2  -5   1      341.92      333.72      3.34 o
  -1  -5   1       43.96       51.96      1.39 o
   0  -5   1      596.91      551.69      4.58 o
   1  -5   1       40.34       33.07      1.22 o
   2  -5   1       19.85       20.16      0.98 o
   3  -5   1      357.70      375.20      2.81 o
   4  -5   1        0.09        1.95      0.55 o
   5  -5   1       18.12       17.95      1.09 o
   6  -5   1        0.28        0.02      0.72 <
  -5  -4   1        0.23       -1.05      0.74 <
  -4  -4   1       79.88       79.29      2.38 o
  -3  -4   1       43.87       43.01      1.32 o
  -2  -4   1      415.35      412.70      3.64 o
  -1  -4   1      260.63      256.23      2.71 o
   0  -4   1        0.00        0.05      0.48 <
   1  -4   1       41.67       35.86      1.09 o
   2  -4   1       12.76       18.86      1.17 o
   3  -4   1        0.79        0.01      0.57 <
   4  -4   1      238.35      237.37      2.71 o
   5  -4   1      163.04      181.12      2.80 o
   6  -4   1        0.82        0.51      0.54 <
  -6  -3   1        5.71        5.08      0.90 o
  -5  -3   1       92.68       87.67      2.79 o
  -4  -3   1      335.05      336.79      4.93 o
  -3  -3   1       40.80       36.79      1.44 o
  -2  -3   1       32.45       36.29      1.21 o
  -1  -3   1      424.03      376.20      4.50 o
   0  -3   1      251.22      241.22      2.02 o
   1  -3   1     1124.42     1080.72      6.84 o
   2  -3   1      663.02      656.77      6.01 o
   3  -3   1      555.22      598.18      5.06 o
   4  -3   1       31.87       37.58      1.30 o
   5  -3   1      272.62      294.48      4.03 o
   6  -3   1       34.02       34.30      1.28 o
  -6  -2   1       27.24       26.34      1.99 o
  -5  -2   1       18.92       16.17      1.44 o
  -4  -2   1       31.61       33.53      1.52 o
  -3  -2   1       57.11       58.28      1.59 o
  -2  -2   1       18.65       13.06      0.95 o
  -1  -2   1       34.83       39.76      1.12 o
   0  -2   1      143.87      133.18      1.99 o
   1  -2   1     2362.91     2347.57     10.28 o
   2  -2   1      482.08      462.40      4.96 o
   3  -2   1      222.64      210.65      3.51 o
   4  -2   1       80.90       83.71      1.50 o
   5  -2   1      304.76      324.99      3.62 o
   6  -2   1       17.19       16.05      1.07 o
  -6  -1   1        9.01       10.55      1.24 o
  -5  -1   1      164.32      163.89      3.64 o
  -4  -1   1      174.14      180.40      2.85 o
  -3  -1   1       11.87       11.00      0.73 o
  -2  -1   1      944.71      915.23      6.54 o
  -1  -1   1     1325.37     1245.12      9.23 o
   0  -1   1      419.16      407.33      2.71 o
   1  -1   1      603.13      584.95      4.77 o
   2  -1   1      335.89      318.05      3.49 o
   3  -1   1      114.97      117.83      2.59 o
   4  -1   1        0.88        2.32      0.49 o
   5  -1   1      404.78      428.59      5.08 o
   6  -1   1        7.31        8.20      1.25 o
  -6   0   1       97.42       97.54      2.72 o
  -5   0   1      100.85       94.15      4.22 o
  -4   0   1       76.00       91.57      1.82 o
  -3   0   1       27.81       27.28      1.59 o
  -2   0   1      502.59      475.88      4.05 o
  -1   0   1    17799.98    15515.08     32.55 o
   0   0   1       44.97       45.15      0.58 o
   1   0   1      753.17      688.21      3.89 o
   2   0   1     1453.14     1384.32      7.08 o
   3   0   1       24.33       24.44      1.19 o
   4   0   1        3.96        3.94      0.59 o
   5   0   1      122.05      119.80      2.73 o
   6   0   1       35.17       32.40      1.98 o
  -6   1   1       10.21        8.95      1.27 o
  -5   1   1       45.17       44.07      1.55 o
  -4   1   1        7.28        7.62      0.86 o
  -3   1   1       21.43       19.13      1.75 o
  -2   1   1     2157.80     2112.54      8.49 o
  -1   1   1      933.35      863.30      3.50 o
   0   1   1      273.37      265.64      1.83 o
   1   1   1     2511.77     2480.29      5.98 o
   2   1   1      426.99      399.32      3.02 o
   3   1   1      706.93      742.89      4.69 o
   4   1   1        0.25        3.13      0.70 o
   5   1   1      288.03      307.71      4.26 o
   6   1   1       24.10       21.18      1.90 o
  -6   2   1       21.72       18.53      1.17 o
  -5   2   1       26.26       24.75      1.32 o
  -4   2   1      292.81      312.75      3.79 o
  -3   2   1       32.93       32.61      2.22 o
  -2   2   1      189.77      161.45      3.57 o
  -1   2   1      204.76      202.71      2.41 o
   0   2   1      188.05      172.27      1.54 o
   1   2   1     1159.54     1054.46      3.56 o
   2   2   1      203.40      216.56      2.09 o
   3   2   1       93.42      104.01      1.45 o
   4   2   1      140.52      143.83      2.84 o
   5   2   1       12.81       10.94      1.07 o
   6   2   1       39.94       37.67      1.71 o
  -6   3   1      104.88      102.47      2.38 o
  -5   3   1       14.02       13.73      1.13 o
  -4   3   1       99.91      105.46      1.93 o
  -3   3   1       22.25       22.14      1.22 o
  -2   3   1        2.74        1.42      0.55 <
  -1   3   1      754.59      660.26      5.14 o
   0   3   1      141.36      133.10      2.35 o
   1   3   1       29.74       30.53      0.92 o
   2   3   1        0.41        1.72      0.45 o
   3   3   1       48.74       51.05      1.15 o
   4   3   1       29.73       29.85      1.58 o
   5   3   1        2.31        1.78      0.70 <
  -6   4   1       47.71       51.19      1.38 o
  -5   4   1      264.08      279.56      2.90 o
  -4   4   1       60.46       68.16      1.55 o
  -3   4   1        2.62        1.61      0.37 o
  -2   4   1       61.09       74.10      1.65 o
  -1   4   1      382.04      371.79      4.50 o
   0   4   1      111.92       95.00      1.67 o
   1   4   1       46.77       50.27      1.06 o
   2   4   1     1242.85     1294.78      7.38 o
   3   4   1       38.58       37.60      1.28 o
   4   4   1        0.16        2.59      0.86 o
   5   4   1        0.00        0.00      0.73 <
  -6   5   1        8.17        9.23      0.84 o
  -5   5   1       51.01       50.57      1.35 o
  -4   5   1      427.14      449.75      4.28 o
  -3   5   1      216.56      211.35      2.19 o
  -2   5   1     1478.87     1557.84      7.81 o
  -1   5   1      186.49      178.65      3.26 o
   0   5   1      175.41      167.76      3.11 o
   1   5   1      827.04      846.30      7.64 o
   2   5   1       10.62       11.28      0.66 o
   3   5   1      128.43      130.59      2.86 o
   4   5   1      178.43      194.44      4.44 o
   5   5   1        9.50        9.35      1.28 o
  -6   6   1        0.00       -1.32      0.60 <
  -5   6   1        1.00        0.47      0.73 <
  -4   6   1      125.43      124.73      2.41 o
  -3   6   1       15.45       15.92      0.72 o
  -2   6   1        8.78        6.15      0.43 o
  -1   6   1      747.20      806.46      6.73 o
   0   6   1      150.64      149.75      2.34 o
   1   6   1       70.15       59.79      1.16 o
   2   6   1      276.05      282.91      2.79 o
   3   6   1       62.12       59.99      1.78 o
   4   6   1        2.41        3.08      0.89 o
   5   6   1      238.87      251.57      5.73 o
  -6   7   1       13.85       12.13      0.95 o
  -5   7   1        6.43        5.77      0.88 o
  -4   7   1      225.49      236.76      3.41 o
  -3   7   1       89.59       97.00      1.58 o
  -2   7   1       39.34       50.56      1.25 o
  -1   7   1       44.53       50.76      1.09 o
   0   7   1        2.17        0.86      0.39 <
   1   7   1        4.77        3.82      0.51 o
   2   7   1       12.67       14.56      0.73 o
   3   7   1       46.89       53.94      1.75 o
   4   7   1       19.08       20.49      1.46 o
   5   7   1        9.86       10.86      1.27 o
  -5   8   1       39.55       40.56      1.60 o
  -4   8   1      214.77      227.30      3.52 o
  -3   8   1        0.62        1.49      0.46 o
  -2   8   1       98.03       99.77      2.16 o
  -1   8   1      190.21      195.38      2.19 o
   0   8   1       13.88       14.94      0.71 o
   1   8   1      184.32      182.78      2.34 o
   2   8   1        0.07       -0.08      0.50 <
   3   8   1      501.30      485.72      5.34 o
   4   8   1        0.18        1.04      0.76 <
  -5   9   1       51.03       51.33      1.37 o
  -4   9   1        0.21        0.23      0.65 <
  -3   9   1       92.40       88.45      1.87 o
  -2   9   1       42.14       42.93      1.89 o
  -1   9   1     1134.39     1174.94      5.63 o
   0   9   1      266.93      263.47      2.62 o
   1   9   1      400.56      418.21      3.41 o
   2   9   1        4.65        4.18      0.53 o
   3   9   1      121.20      127.04      2.46 o
   4   9   1        6.36        6.83      1.01 o
  -5  10   1      159.23      157.97      2.81 o
  -4  10   1       12.62       13.71      0.85 o
  -3  10   1      173.69      159.72      2.49 o
  -2  10   1      327.44      333.65      4.12 o
  -1  10   1       16.88       15.22      0.98 o
   0  10   1        8.08        8.83      0.76 o
   1  10   1      142.76      148.38      2.05 o
   2  10   1        4.68        4.67      0.61 o
   3  10   1       23.45       25.30      1.41 o
  -4  11   1        2.46        1.07      0.52 <
  -3  11   1       39.41       39.88      1.42 o
  -2  11   1      125.05      119.00      2.45 o
  -1  11   1       96.31       99.85      2.08 o
   0  11   1        0.06       -0.16      0.98 <
   1  11   1       30.45       30.82      1.13 o
   2  11   1        0.01       -0.12      0.53 <
   3  11   1       17.99       21.55      2.21 o
  -4  12   1        0.71        1.81      0.83 <
  -3  12   1        2.61        2.00      0.53 o
  -2  12   1        0.56        0.05      0.48 <
  -1  12   1       44.91       44.09      2.02 o
   0  12   1        3.47        2.87      0.65 o
   1  12   1        3.85        5.34      0.74 o
   2  12   1        7.13        6.29      1.59 o
  -2  13   1       49.58       55.86      2.00 o
  -1  13   1        6.27        5.36      0.73 o
   0  13   1        9.49        8.88      0.70 o
   1  13   1        0.17        0.55      0.65 <
   0 -14   2        1.90       -0.23      0.62 <
   1 -14   2       17.19       14.98      1.16 o
   2 -14   2       12.27       14.33      1.03 o
  -2 -13   2       15.62       14.58      1.11 o
  -1 -13   2        0.41        1.31      0.62 <
   0 -13   2       11.36       10.66      0.97 o
   1 -13   2        4.56        4.21      0.65 o
   2 -13   2        0.05        0.93      0.56 <
   3 -13   2       39.11       42.93      1.85 o
  -2 -12   2        3.56        3.50      0.68 o
  -1 -12   2       20.93       22.15      1.03 o
   0 -12   2      119.86      128.31      2.27 o
   1 -12   2      139.51      143.47      2.51 o
   2 -12   2       24.14       23.38      1.18 o
   3 -12   2       21.28       25.44      1.71 o
   4 -12   2        5.79        6.14      0.87 o
  -3 -11   2       35.93       37.95      1.97 o
  -2 -11   2        0.01        0.08      0.57 <
  -1 -11   2      118.93      126.11      2.22 o
   0 -11   2      349.47      380.63      3.72 o
   1 -11   2       23.14       21.22      1.03 o
   2 -11   2       50.05       51.75      1.57 o
   3 -11   2        0.96        2.47      1.00 <
   4 -11   2       87.97       90.19      2.82 o
  -4 -10   2        4.38        3.08      0.93 o
  -3 -10   2        0.00        0.71      0.64 <
  -2 -10   2      757.46      764.23      6.35 o
  -1 -10   2        0.69        1.03      0.59 <
   0 -10   2      369.72      386.00      3.13 o
   1 -10   2     1019.95     1040.33      5.59 o
   2 -10   2       30.66       34.26      1.24 o
   3 -10   2      146.59      154.01      2.51 o
   4 -10   2      333.33      326.74      3.84 o
   5 -10   2        8.95        9.04      0.69 o
  -4  -9   2       65.12       71.21      2.51 o
  -3  -9   2       78.22       63.56      1.71 o
  -2  -9   2       65.72       67.10      1.58 o
  -1  -9   2      134.40      139.71      2.09 o
   0  -9   2      210.35      223.89      2.85 o
   1  -9   2        1.48        2.43      0.45 o
   2  -9   2      344.63      360.84      3.14 o
   3  -9   2      238.90      257.06      2.90 o
   4  -9   2       26.23       25.60      1.31 o
   5  -9   2      229.75      237.37      2.98 o
  -4  -8   2       43.50       43.21      2.24 o
  -3  -8   2        7.29        4.66      0.73 o
  -2  -8   2       16.99       13.71      0.82 o
  -1  -8   2       24.34       22.38      0.84 o
   0  -8   2        2.76        2.60      0.43 o
   1  -8   2       13.99       16.77      0.70 o
   2  -8   2       88.91       88.68      1.69 o
   3  -8   2        1.51        3.82      0.59 o
   4  -8   2       67.24       69.01      2.19 o
   5  -8   2        4.20        3.98      0.67 o
  -5  -7   2       47.24       45.77      2.34 o
  -4  -7   2      121.58      118.39      3.67 o
  -3  -7   2        4.84        4.47      0.82 o
  -2  -7   2        0.40        1.63      0.48 o
  -1  -7   2      299.71      325.88      2.73 o
   0  -7   2        7.87        5.73      0.62 o
   1  -7   2      125.14      113.43      1.95 o
   2  -7   2      205.82      205.50      2.05 o
   3  -7   2       52.26       52.84      1.27 o
   4  -7   2      100.77      105.42      2.24 o
   5  -7   2        8.31        7.50      1.08 o
   6  -7   2        0.20       -1.22      0.46 <
  -5  -6   2        0.01        0.86      0.98 <
  -4  -6   2      466.53      469.35      9.41 o
  -3  -6   2      249.07      252.98      3.83 o
  -2  -6   2      437.26      467.38      3.26 o
  -1  -6   2        0.42        1.29      0.55 <
   0  -6   2        1.99        0.18      0.55 <
   1  -6   2      282.90      298.83      3.67 o
   2  -6   2      275.46      296.65      3.26 o
   3  -6   2       43.29       41.43      1.07 o
   4  -6   2        0.50       -0.19      0.63 <
   5  -6   2      106.80      116.20      2.81 o
   6  -6   2       22.51       22.18      1.07 o
  -5  -5   2        0.79       -0.90      0.70 <
  -4  -5   2       11.50        8.74      1.14 o
  -3  -5   2      518.85      542.40      6.16 o
  -2  -5   2        4.70        4.45      0.64 o
  -1  -5   2       44.54       40.74      1.28 o
   0  -5   2      288.42      279.29      2.87 o
   1  -5   2      309.42      283.90      3.31 o
   2  -5   2      407.50      427.33      4.00 o
   3  -5   2      786.05      855.26      4.28 o
   4  -5   2      109.30      115.76      1.80 o
   5  -5   2       39.76       39.48      1.46 o
   6  -5   2       46.61       43.41      1.40 o
  -5  -4   2        0.51        1.49      0.64 <
  -4  -4   2        9.11        6.77      0.90 o
  -3  -4   2        8.57        9.63      1.05 o
  -2  -4   2       18.46       15.93      1.42 o
  -1  -4   2      367.05      363.23      3.82 o
   0  -4   2      132.06      130.10      1.70 o
   1  -4   2       51.75       43.12      1.53 o
   2  -4   2      128.51      146.17      2.91 o
   3  -4   2      175.17      196.54      2.87 o
   4  -4   2        3.55        3.86      0.60 o
   5  -4   2        0.28       -0.54      0.80 <
   6  -4   2       16.62       14.18      0.83 o
  -6  -3   2        0.00       -2.44      0.86 <
  -5  -3   2      173.35      170.24      3.77 o
  -4  -3   2     1207.20     1274.78     10.25 o
  -3  -3   2       33.92       36.41      1.05 o
  -2  -3   2        0.01        0.82      0.66 <
  -1  -3   2      200.29      196.06      3.48 o
   0  -3   2       45.48       38.98      1.56 o
   1  -3   2     1623.51     1566.05      9.90 o
   2  -3   2        5.04        3.17      0.87 o
   3  -3   2      781.48      845.57      6.53 o
   4  -3   2       21.18       20.18      0.92 o
   5  -3   2       38.56       39.28      1.46 o
   6  -3   2        0.73        1.25      0.58 <
  -6  -2   2       52.36       53.89      2.69 o
  -5  -2   2       54.95       55.93      3.10 o
  -4  -2   2        2.97        1.64      0.54 o
  -3  -2   2      831.76      896.76      6.86 o
  -2  -2   2      128.16      124.88      2.11 o
  -1  -2   2      240.13      231.90      2.60 o
   0  -2   2     6436.15     5877.93     14.91 o
   1  -2   2     6721.76     6711.78     18.69 o
   2  -2   2        7.43        4.45      0.85 o
   3  -2   2      143.39      139.43      2.28 o
   4  -2   2      385.88      399.40      3.38 o
   5  -2   2       26.11       27.62      1.35 o
   6  -2   2       43.75       46.50      1.64 o
  -6  -1   2       26.23       27.84      1.80 o
  -5  -1   2       50.71       51.68      3.13 o
  -4  -1   2        0.46        0.96      0.58 <
  -3  -1   2       55.91       72.54      1.51 o
  -2  -1   2     3510.97     3603.42     12.06 o
  -1  -1   2        3.57        4.45      0.60 o
   0  -1   2       10.03       13.05      0.65 o
   1  -1   2       71.24       66.48      1.80 o
   2  -1   2      273.76      248.08      3.90 o
   3  -1   2        7.84        7.69      0.65 o
   4  -1   2      401.03      409.76      3.92 o
   5  -1   2       31.52       33.66      1.37 o
   6  -1   2       29.47       30.43      1.46 o
  -6   0   2      124.16      133.35      3.69 o
  -5   0   2       53.55       51.05      2.34 o
  -4   0   2       59.13       61.51      2.04 o
  -3   0   2        6.61        3.24      0.52 o
  -1   0   2       96.38       90.10      1.79 o
   0   0   2        8.91        5.80      0.31 o
   1   0   2     3050.82     2869.75      9.83 o
   2   0   2        1.08        2.09      0.44 o
   3   0   2       70.64       86.97      1.93 o
   4   0   2       57.59       52.21      1.59 o
   5   0   2        4.04        3.48      0.79 o
   6   0   2        0.21       -0.93      0.66 <
  -6   1   2       76.83       85.51      3.08 o
  -5   1   2       49.31       50.16      1.75 o
  -4   1   2       79.59       84.51      2.46 o
  -3   1   2       37.66       65.41      2.39 o
  -2   1   2     3094.95     3144.30      8.24 o
  -1   1   2     1254.99     1178.37      4.86 o
   0   1   2     6468.64     6135.03      7.17 o
   1   1   2      671.91      636.84      4.44 o
   2   1   2      177.32      165.56      1.84 o
   3   1   2     1104.01     1168.41      5.01 o
   4   1   2       14.84       16.01      0.92 o
   5   1   2       50.56       53.13      1.75 o
   6   1   2       16.06       12.03      0.92 o
  -6   2   2       75.86       74.13      2.29 o
  -5   2   2       28.41       29.74      1.31 o
  -4   2   2       20.76       21.24      1.14 o
  -3   2   2      151.81      156.74      3.46 o
  -2   2   2      183.47      175.63      3.09 o
  -1   2   2      813.53      772.23      4.33 o
   0   2   2        1.94        2.01      0.36 o
   1   2   2      957.24      933.30      5.30 o
   2   2   2      182.04      206.16      2.01 o
   3   2   2     1193.46     1267.82      5.21 o
   4   2   2      178.10      194.99      3.42 o
   5   2   2      196.39      197.24      3.73 o
   6   2   2        3.71        7.40      1.12 o
  -6   3   2       18.53       18.76      1.05 o
  -5   3   2      149.71      164.33      2.61 o
  -4   3   2        5.35        5.04      0.69 o
  -3   3   2      137.84      147.18      2.20 o
  -2   3   2        8.12       12.82      0.90 o
  -1   3   2        5.42        7.60      0.72 o
   0   3   2      123.64      120.67      1.46 o
   1   3   2       93.40       87.90      1.26 o
   2   3   2       38.04       36.64      1.07 o
   3   3   2       22.14       23.51      0.81 o
   4   3   2       71.12       68.63      2.61 o
   5   3   2       18.36       21.79      1.39 o
  -6   4   2       38.65       40.67      1.43 o
  -5   4   2        9.19        9.57      0.90 o
  -4   4   2      849.60      863.88      5.75 o
  -3   4   2       18.81       15.99      0.76 o
  -2   4   2      172.63      173.57      2.50 o
  -1   4   2      538.12      523.08      3.42 o
   0   4   2      912.16      908.91      5.42 o
   1   4   2        2.06        0.67      0.59 <
   2   4   2      257.57      287.37      2.37 o
   3   4   2       21.80       19.53      1.03 o
   4   4   2        7.82        5.78      1.09 o
   5   4   2        9.56        9.58      1.29 o
  -6   5   2        0.04       -0.52      0.61 <
  -5   5   2       62.13       66.62      1.69 o
  -4   5   2      481.25      484.79      4.45 o
  -3   5   2      252.43      246.08      2.38 o
  -2   5   2        1.81        1.24      0.52 <
  -1   5   2     2039.99     1979.57      7.27 o
   1   5   2       81.17       72.86      1.63 o
   2   5   2       46.06       37.80      1.03 o
   3   5   2       63.39       68.60      2.58 o
   4   5   2      142.22      152.40      4.25 o
   5   5   2      101.13      102.70      3.93 o
  -6   6   2        0.19       -0.29      0.58 <
  -5   6   2        1.79        1.50      0.58 <
  -4   6   2       72.60       78.50      2.26 o
  -3   6   2        0.21        0.97      0.47 <
  -2   6   2      126.08      133.81      1.77 o
  -1   6   2      268.47      255.57      3.31 o
   0   6   2        5.30        8.19      0.58 o
   1   6   2       57.39       59.48      0.99 o
   2   6   2      100.69      107.49      1.52 o
   3   6   2       42.91       47.11      1.65 o
   4   6   2      387.90      376.35      4.76 o
   5   6   2      126.49      139.66      4.10 o
  -5   7   2       14.74       14.29      0.85 o
  -4   7   2      209.97      229.17      3.55 o
  -3   7   2       83.17       84.09      1.60 o
  -2   7   2       21.87       23.13      0.96 o
  -1   7   2      121.46      128.12      1.48 o
   0   7   2      194.17      190.02      1.90 o
   1   7   2       10.56        8.86      0.53 o
   2   7   2      153.60      169.32      2.13 o
   3   7   2       82.09       87.14      1.90 o
   4   7   2      126.11      117.35      3.42 o
  -5   8   2       84.94       87.25      2.13 o
  -4   8   2       71.41       70.66      1.99 o
  -3   8   2        8.45        7.54      0.63 o
  -2   8   2       35.68       29.50      1.15 o
  -1   8   2       14.94       14.26      0.85 o
   0   8   2       63.39       71.21      1.42 o
   1   8   2      819.29      851.77      4.71 o
   2   8   2      247.72      260.21      2.90 o
   3   8   2       51.16       47.32      1.50 o
   4   8   2       92.60      112.68      3.47 o
  -5   9   2        0.57        2.89      0.59 o
  -4   9   2       13.73       11.45      1.01 o
  -3   9   2       45.20       42.50      1.55 o
  -2   9   2      126.22      126.34      2.94 o
  -1   9   2      115.74      116.72      1.97 o
   0   9   2      529.02      555.62      3.64 o
   1   9   2      103.85       95.39      1.84 o
   2   9   2       64.19       70.17      1.61 o
   3   9   2       13.84       12.24      0.97 o
  -4  10   2        3.53        4.83      0.70 o
  -3  10   2      165.39      151.70      2.40 o
  -2  10   2      147.50      147.00      2.74 o
  -1  10   2       39.56       35.98      1.30 o
   0  10   2      503.81      555.22      4.24 o
   1  10   2        2.08        4.38      0.75 o
   2  10   2       39.16       42.37      1.21 o
   3  10   2       13.31       14.14      0.90 o
  -4  11   2        6.71        5.21      0.59 o
  -3  11   2        8.25        5.94      0.70 o
  -2  11   2       19.31       17.02      1.06 o
  -1  11   2        9.99       10.27      0.87 o
   0  11   2      298.13      310.40      4.92 o
   1  11   2      258.96      288.78      2.97 o
   2  11   2       26.17       29.86      1.35 o
  -3  12   2        0.00        0.73      0.47 <
  -2  12   2        6.26        5.52      0.64 o
  -1  12   2        0.22        0.36      0.56 <
   0  12   2        2.62        2.83      0.67 o
   1  12   2       49.08       48.64      1.46 o
   2  12   2        5.47        8.08      1.44 o
  -2  13   2        3.54        3.97      0.57 o
  -1  13   2        0.62       -0.26      0.53 <
   0  13   2        5.71        6.42      0.55 o
  -1 -14   3        2.89        2.10      0.97 <
   0 -14   3        4.28        4.91      0.70 o
   1 -14   3       15.27       17.81      0.85 o
   2 -14   3        0.49        0.72      0.55 <
  -2 -13   3       92.82       86.59      2.33 o
  -1 -13   3        0.75        1.59      0.67 <
   0 -13   3        0.11        0.28      0.59 <
   1 -13   3       98.56       93.58      2.12 o
   2 -13   3        0.33       -0.03      0.47 <
   3 -13   3        0.03       -0.62      0.63 <
  -3 -12   3        0.18        2.03      0.82 <
  -2 -12   3       15.09       15.02      1.16 o
  -1 -12   3       23.96       22.67      1.03 o
   0 -12   3       45.89       44.21      1.41 o
   1 -12   3      104.73      116.76      2.06 o
   2 -12   3       19.53       16.66      1.07 o
   3 -12   3       34.49       34.61      1.53 o
   4 -12   3        3.02        0.66      0.59 <
  -3 -11   3       27.54       26.68      1.34 o
  -2 -11   3       16.88       15.34      1.01 o
  -1 -11   3        0.50        2.30      0.68 o
   0 -11   3        1.22        1.01      0.54 <
   1 -11   3        0.22        1.53      0.61 <
   2 -11   3       18.25       15.70      1.31 o
   3 -11   3       75.27       83.00      2.45 o
   4 -11   3        4.91        6.33      0.98 o
  -4 -10   3        1.40        1.42      0.83 <
  -3 -10   3      137.12      120.68      2.43 o
  -2 -10   3      153.45      160.82      3.01 o
  -1 -10   3      270.65      266.74      2.87 o
   0 -10   3      416.83      419.52      3.72 o
   1 -10   3      350.74      361.69      3.34 o
   2 -10   3       84.55       85.97      2.19 o
   3 -10   3      651.41      652.25      6.82 o
   4 -10   3        4.11        3.83      0.67 o
   5 -10   3       21.86       21.11      1.01 o
  -4  -9   3        0.05        0.89      0.95 <
  -3  -9   3        2.40        3.91      0.71 o
  -2  -9   3       13.33       12.38      0.86 o
  -1  -9   3       64.45       60.40      1.52 o
   0  -9   3       90.33       86.60      1.53 o
   1  -9   3      526.55      527.67      4.20 o
   2  -9   3       27.90       24.53      1.08 o
   3  -9   3       69.50       71.43      1.69 o
   4  -9   3      324.06      319.36      3.53 o
   5  -9   3       74.84       85.23      2.18 o
  -4  -8   3       24.49       23.28      1.75 o
  -3  -8   3        4.92        3.37      0.79 o
  -2  -8   3        2.36        1.94      0.61 o
  -1  -8   3       99.54       94.38      1.52 o
   0  -8   3       80.59       75.84      1.38 o
   1  -8   3      112.14      108.71      1.84 o
   2  -8   3        9.19        8.25      0.60 o
   3  -8   3       17.11       17.78      0.92 o
   4  -8   3       24.36       22.46      1.09 o
   5  -8   3       70.82       73.51      2.20 o
  -5  -7   3       42.51       39.85      2.18 o
  -4  -7   3        5.09        6.18      0.91 o
  -3  -7   3       56.92       56.16      1.98 o
  -2  -7   3       51.76       52.66      1.37 o
  -1  -7   3       11.28       15.43      0.65 o
   0  -7   3      160.79      166.53      3.77 o
   1  -7   3        0.02        0.13      0.41 <
   2  -7   3       22.55       19.40      0.96 o
   3  -7   3      178.95      178.36      2.45 o
   4  -7   3       54.52       55.32      1.54 o
   5  -7   3        5.65        4.71      0.97 o
   6  -7   3        4.79        6.64      0.78 o
  -5  -6   3       14.60       14.52      1.60 o
  -4  -6   3      256.31      258.28      4.78 o
  -3  -6   3       31.03       28.34      1.69 o
  -2  -6   3      117.17      122.13      2.31 o
  -1  -6   3     2032.00     2083.30     10.98 o
   0  -6   3       17.56       25.67      1.21 o
   1  -6   3      267.85      309.32      3.24 o
   2  -6   3      208.49      211.42      2.48 o
   3  -6   3        1.65        2.33      0.54 o
   4  -6   3      251.48      273.40      3.11 o
   5  -6   3       47.79       49.65      1.64 o
   6  -6   3       10.40        8.89      0.74 o
  -5  -5   3       19.69       19.41      1.23 o
  -4  -5   3      476.65      500.26      5.38 o
  -3  -5   3       24.40       18.49      1.17 o
  -2  -5   3      258.84      295.32      3.25 o
  -1  -5   3     1339.02     1440.17      7.37 o
   0  -5   3      247.11      217.40      2.44 o
   1  -5   3     1571.71     1600.77      9.39 o
   2  -5   3      350.53      402.95      3.47 o
   3  -5   3       82.94       76.49      1.48 o
   4  -5   3       41.48       43.36      1.27 o
   5  -5   3      362.65      402.32      4.09 o
   6  -5   3       32.29       28.75      1.20 o
  -5  -4   3       68.83       69.48      2.28 o
  -4  -4   3       24.46       21.27      1.16 o
  -3  -4   3      250.45      248.52      2.93 o
  -2  -4   3        3.55        3.01      0.82 o
  -1  -4   3       66.27       73.00      2.13 o
   0  -4   3     1302.09     1306.17      6.66 o
   1  -4   3      405.06      434.79      4.71 o
   2  -4   3       32.59       38.03      2.21 o
   3  -4   3      145.39      176.26      2.24 o
   4  -4   3      162.66      160.16      2.34 o
   5  -4   3       11.62       12.69      1.01 o
   6  -4   3      128.43      132.24      2.27 o
  -6  -3   3        4.15        1.10      0.76 <
  -5  -3   3      208.34      192.09      5.26 o
  -4  -3   3      141.79      148.89      3.38 o
  -3  -3   3       47.16       52.65      1.19 o
  -2  -3   3      146.14      140.93      2.84 o
  -1  -3   3      273.78      260.38      3.57 o
   0  -3   3       27.55       20.13      1.06 o
   1  -3   3     1334.13     1312.97      7.37 o
   2  -3   3      197.20      203.49      3.47 o
   3  -3   3       13.15       20.27      0.74 o
   4  -3   3       57.00       56.88      1.35 o
   5  -3   3        6.77        6.66      0.88 o
   6  -3   3       10.77       11.11      0.86 o
  -5  -2   3       13.74        8.62      1.32 o
  -4  -2   3       27.00       26.38      1.42 o
  -3  -2   3      103.08      100.70      1.73 o
  -2  -2   3      205.18      193.44      3.14 o
  -1  -2   3      191.01      179.08      2.68 o
   0  -2   3     1467.60     1376.86      7.95 o
   1  -2   3     8155.54     7652.50     20.41 o
   2  -2   3      246.67      266.06      3.03 o
   3  -2   3     1169.84     1249.37      5.37 o
   4  -2   3        8.32        8.94      0.66 o
   5  -2   3        3.37        2.78      0.81 o
   6  -2   3        0.03        0.43      0.70 <
  -6  -1   3       36.99       33.17      2.21 o
  -5  -1   3        0.00       -0.68      1.37 <
  -4  -1   3       29.85       26.89      1.44 o
  -3  -1   3      747.73      888.05      6.53 o
  -2  -1   3     1092.26     1150.41      7.42 o
  -1  -1   3     7422.93     6983.80     17.37 o
   0  -1   3      474.13      456.28      4.13 o
   1  -1   3     1440.83     1448.40      6.16 o
   2  -1   3       33.99       29.09      1.05 o
   3  -1   3     1285.76     1385.59      5.61 o
   4  -1   3        7.84        7.29      0.76 o
   5  -1   3        5.43        6.69      0.78 o
   6  -1   3      139.40      145.48      3.03 o
  -6   0   3        0.14       -0.88      0.87 <
  -5   0   3       54.66       49.64      2.03 o
  -4   0   3        4.71        4.20      0.70 o
  -3   0   3      287.49      300.59      3.69 o
  -2   0   3      230.09      243.29      3.06 o
  -1   0   3     6917.64     6488.67     17.51 o
   0   0   3     1554.87     1482.39      7.11 o
   1   0   3     7994.21     7262.47     16.34 o
   2   0   3      559.29      565.68      3.64 o
   3   0   3       41.44       54.99      1.23 o
   4   0   3       37.49       37.86      1.18 o
   5   0   3       47.38       48.86      1.77 o
   6   0   3       35.60       36.35      1.33 o
  -6   1   3       25.30       25.62      1.44 o
  -5   1   3       29.26       26.45      1.34 o
  -4   1   3        5.49        2.70      0.62 o
  -3   1   3      756.73      854.57      7.90 o
  -2   1   3      528.36      536.19      4.18 o
  -1   1   3       47.06       45.37      1.03 o
   0   1   3      801.62      748.92      3.02 o
   1   1   3      806.06      783.71      4.34 o
   2   1   3      158.45      160.38      1.95 o
   3   1   3        5.20        9.65      0.62 o
   4   1   3        6.16        4.39      0.63 o
   5   1   3      139.85      136.91      3.21 o
   6   1   3       48.92       45.98      1.47 o
  -6   2   3        2.71        4.54      0.91 o
  -5   2   3        0.31        1.51      0.63 <
  -4   2   3       35.04       31.86      1.25 o
  -3   2   3      172.45      178.05      2.27 o
  -2   2   3      313.91      276.04      4.17 o
  -1   2   3      170.97      160.96      1.71 o
   0   2   3     1061.49     1067.53      6.22 o
   1   2   3      666.17      694.50      3.34 o
   2   2   3      109.17      141.15      1.99 o
   3   2   3      295.91      300.52      2.49 o
   4   2   3       67.70       65.16      1.89 o
   5   2   3        1.95        2.13      0.83 <
  -6   3   3        2.11        1.77      0.54 o
  -5   3   3       36.14       35.15      1.32 o
  -4   3   3        0.42        0.90      0.50 <
  -3   3   3       11.48       12.25      0.59 o
  -2   3   3       40.12       40.31      1.71 o
  -1   3   3      388.25      399.54      3.11 o
   0   3   3        0.11        1.69      0.34 o
   1   3   3      624.38      651.17      3.41 o
   2   3   3        0.03        0.18      0.44 <
   3   3   3        4.16        4.61      0.50 o
   4   3   3        3.67        4.66      1.28 o
   5   3   3        0.51       -0.94      0.68 <
  -6   4   3        2.06        2.18      0.56 o
  -5   4   3      173.74      177.88      2.67 o
  -4   4   3      422.23      427.30      4.09 o
  -3   4   3      136.57      136.59      1.79 o
  -2   4   3       46.76       49.95      1.73 o
  -1   4   3       92.52      140.95      1.94 o
   0   4   3        1.51        0.58      0.39 <
   1   4   3      353.97      377.50      3.03 o
   2   4   3      267.69      291.57      2.50 o
   3   4   3       44.75       46.21      1.13 o
   4   4   3       75.16       76.39      2.39 o
   5   4   3        3.72        5.00      1.02 o
  -6   5   3       21.98       26.41      1.34 o
  -5   5   3      185.27      185.24      3.27 o
  -4   5   3      207.90      211.00      3.16 o
  -3   5   3       10.52        7.66      0.64 o
  -2   5   3     1009.79     1091.94      4.99 o
  -1   5   3     1207.42     1296.39      8.73 o
   0   5   3       69.69       78.45      1.47 o
   1   5   3        0.47        0.62      0.30 <
   2   5   3        7.09        7.41      0.52 o
   3   5   3       83.85       89.48      2.39 o
   4   5   3      211.42      210.39      3.75 o
   5   5   3       28.08       32.03      1.92 o
  -6   6   3       24.71       23.69      1.85 o
  -5   6   3        8.10        7.24      0.76 o
  -4   6   3       21.82       22.19      1.24 o
  -3   6   3       45.50       43.57      1.15 o
  -2   6   3       41.91       44.79      1.02 o
  -1   6   3      399.26      426.44      3.16 o
   0   6   3        0.12        0.73      0.34 <
   1   6   3       81.40       70.34      1.19 o
   2   6   3       55.34       55.79      1.41 o
   3   6   3       32.54       25.05      1.29 o
   4   6   3        6.12        3.57      0.70 o
   5   6   3        1.29        1.86      0.83 <
  -5   7   3       13.48       14.17      0.92 o
  -4   7   3       23.37       23.70      1.11 o
  -3   7   3        1.56        1.16      0.47 <
  -2   7   3        2.02        1.86      0.51 o
  -1   7   3       60.14       62.85      1.24 o
   0   7   3       11.06       13.51      0.60 o
   1   7   3       49.57       48.22      1.07 o
   2   7   3       80.65       82.13      1.78 o
   3   7   3      130.43      133.61      2.51 o
   4   7   3        8.66        8.19      1.03 o
  -5   8   3       52.19       53.52      2.06 o
  -4   8   3       55.99       50.63      1.46 o
  -3   8   3       68.32       66.17      1.70 o
  -2   8   3       37.12       36.80      1.30 o
  -1   8   3      158.15      155.14      2.22 o
   0   8   3      338.05      338.50      2.90 o
   1   8   3       26.70       33.03      1.15 o
   2   8   3       10.80        9.50      0.81 o
   3   8   3      107.78      120.56      2.38 o
   4   8   3        1.70        1.91      0.97 <
  -5   9   3        0.43        0.36      0.59 <
  -4   9   3       11.92       12.50      0.92 o
  -3   9   3       16.92       17.59      0.98 o
  -2   9   3        4.84        4.05      0.84 o
  -1   9   3        0.16        5.68      0.69 o
   0   9   3        3.09        1.88      0.57 o
   1   9   3      415.32      452.67      4.29 o
   2   9   3       17.51       16.07      1.04 o
   3   9   3       10.77       10.72      0.96 o
  -4  10   3        0.33        0.68      0.64 <
  -3  10   3       97.12      104.26      1.99 o
  -2  10   3      239.69      238.53      3.51 o
  -1  10   3       67.29       61.02      1.87 o
   0  10   3      134.30      149.71      2.43 o
   1  10   3       43.13       48.42      1.40 o
   2  10   3        0.55        1.25      0.63 <
   3  10   3        0.71        0.44      0.64 <
  -4  11   3        0.98        2.40      0.85 <
  -3  11   3        8.68        6.88      0.68 o
  -2  11   3      109.00       98.17      2.12 o
  -1  11   3        0.10        1.17      0.64 <
   0  11   3      262.74      279.65      4.51 o
   1  11   3       43.59       48.23      1.34 o
   2  11   3        3.99        4.63      0.69 o
  -3  12   3       35.04       29.75      1.44 o
  -2  12   3       37.06       29.61      1.32 o
  -1  12   3       28.57       29.67      1.35 o
   0  12   3        8.82        7.65      0.74 o
   1  12   3       19.76       16.25      0.86 o
  -1  13   3       23.66       26.42      1.78 o
  -1 -14   4        0.61        0.91      0.98 <
   0 -14   4       23.57       29.02      1.13 o
   1 -14   4        0.70        0.82      0.46 <
   2 -14   4       33.02       35.95      1.30 o
  -2 -13   4        6.49        6.99      0.99 o
  -1 -13   4        9.60        8.99      0.89 o
   0 -13   4        8.14       10.08      0.76 o
   1 -13   4       99.46      100.49      2.23 o
   2 -13   4        0.01        0.26      0.58 <
   3 -13   4       16.22       15.06      0.95 o
  -3 -12   4        4.97        5.16      1.07 o
  -2 -12   4      137.37      116.35      2.31 o
  -1 -12   4       59.01       60.58      1.92 o
   0 -12   4       36.01       38.31      1.32 o
   1 -12   4      304.82      350.01      3.48 o
   2 -12   4       78.23       82.85      2.52 o
   3 -12   4       31.81       31.17      1.50 o
   4 -12   4        5.89        4.76      0.73 o
  -3 -11   4        0.34       -0.59      0.63 <
  -2 -11   4        3.78        3.04      0.70 o
  -1 -11   4      211.21      214.37      2.62 o
   0 -11   4        9.26        9.65      0.82 o
   1 -11   4      190.40      199.85      2.69 o
   2 -11   4      422.79      459.13      7.13 o
   3 -11   4       37.08       37.71      1.76 o
   4 -11   4       36.88       39.70      1.94 o
  -4 -10   4       27.08       26.32      1.85 o
  -3 -10   4       58.06       54.16      1.89 o
  -2 -10   4       56.84       56.70      1.62 o
  -1 -10   4        0.30        0.74      0.57 <
   0 -10   4       23.44       24.37      1.14 o
   1 -10   4       47.28       43.43      1.37 o
   2 -10   4       16.02       14.44      1.33 o
   3 -10   4        8.40       10.11      1.08 o
   4 -10   4       31.24       31.74      1.27 o
   5 -10   4       16.99       18.41      1.17 o
  -4  -9   4       17.83       18.49      1.27 o
  -3  -9   4        0.24        1.16      0.89 <
  -2  -9   4       82.95       71.26      1.94 o
  -1  -9   4       31.47       30.53      1.28 o
   0  -9   4      184.58      192.54      2.23 o
   1  -9   4       87.14       76.72      1.89 o
   2  -9   4       24.61       21.45      1.41 o
   3  -9   4        3.99        6.18      0.69 o
   4  -9   4       79.61       70.14      1.71 o
   5  -9   4        0.16       -0.21      0.63 <
  -4  -8   4       57.73       55.92      1.91 o
  -3  -8   4       36.27       32.93      1.64 o
  -2  -8   4      152.89      159.90      2.74 o
  -1  -8   4      211.98      208.92      2.67 o
   0  -8   4       32.23       39.70      0.96 o
   1  -8   4        3.85        1.77      0.56 o
   2  -8   4       21.67       18.61      1.06 o
   3  -8   4      386.64      408.20      3.73 o
   4  -8   4       34.00       34.00      1.27 o
   5  -8   4       40.30       38.15      1.21 o
  -5  -7   4        0.33       -1.52      0.83 <
  -4  -7   4      100.64       99.85      3.01 o
  -3  -7   4       57.23       57.04      2.06 o
  -2  -7   4       16.10       14.65      0.90 o
  -1  -7   4      208.80      211.28      2.30 o
   0  -7   4      152.24      151.57      2.41 o
   1  -7   4       27.03       29.55      1.04 o
   2  -7   4      138.65      135.15      1.95 o
   3  -7   4       71.95       69.78      1.50 o
   4  -7   4        6.92        6.83      0.76 o
   5  -7   4        0.48        0.47      0.69 <
   6  -7   4        0.70        0.31      0.53 <
  -5  -6   4        5.49        3.49      0.97 o
  -4  -6   4      101.05      100.45      3.03 o
  -3  -6   4        0.46        1.23      0.78 <
  -2  -6   4      159.91      179.62      2.29 o
  -1  -6   4      525.21      565.53      4.59 o
   0  -6   4     1285.19     1380.56      8.13 o
   1  -6   4       79.09       71.62      1.84 o
   2  -6   4        4.91        6.50      0.48 o
   3  -6   4       84.25       90.68      1.71 o
   4  -6   4        7.68        9.20      0.84 o
   5  -6   4       11.11       14.46      0.92 o
   6  -6   4        6.29        4.97      0.76 o
  -5  -5   4        1.22        3.50      0.83 o
  -4  -5   4      200.83      193.33      3.46 o
  -3  -5   4      561.91      558.20      5.10 o
  -2  -5   4      209.22      235.34      3.19 o
  -1  -5   4     1383.38     1393.09      9.00 o
   0  -5   4     2323.34     2345.55     10.99 o
   1  -5   4        2.22        1.44      1.02 <
   2  -5   4      628.45      651.12      5.91 o
   3  -5   4      104.33      106.65      1.79 o
   4  -5   4       48.80       56.13      1.44 o
   5  -5   4      135.54      145.26      2.45 o
   6  -5   4       23.91       20.73      1.07 o
  -5  -4   4       21.80       21.49      2.02 o
  -4  -4   4        5.13        4.18      0.78 o
  -3  -4   4       65.47       62.65      1.52 o
  -2  -4   4       21.36       20.49      1.43 o
  -1  -4   4     1053.36     1023.24      8.24 o
   0  -4   4      399.29      373.07      3.33 o
   1  -4   4      608.80      643.16      7.10 o
   2  -4   4      996.10     1048.28     10.44 o
   3  -4   4     1075.22     1075.86      5.44 o
   4  -4   4       60.89       63.52      1.56 o
   5  -4   4      151.68      160.04      2.49 o
   6  -4   4       49.54       52.68      1.93 o
  -6  -3   4        6.63        3.75      0.88 o
  -5  -3   4       12.91       13.67      1.76 o
  -4  -3   4        1.57        1.63      0.71 <
  -3  -3   4        8.33        9.54      0.57 o
  -2  -3   4      278.58      262.15      3.57 o
  -1  -3   4       97.45       93.24      2.36 o
   0  -3   4      134.15      127.96      2.01 o
   1  -3   4      723.73      666.15      6.93 o
   2  -3   4      122.95      138.97      2.23 o
   3  -3   4       18.09       21.84      0.76 o
   4  -3   4      149.83      150.97      2.17 o
   5  -3   4        9.37        6.55      0.81 o
   6  -3   4      298.09      307.11      4.36 o
  -6  -2   4       42.30       45.87      2.34 o
  -5  -2   4        2.52        1.41      1.20 <
  -4  -2   4        8.43        9.06      0.86 o
  -3  -2   4       36.38       41.30      1.24 o
  -2  -2   4       12.23        9.08      0.73 o
  -1  -2   4     1566.56     1452.21      6.31 o
   0  -2   4     1871.94     1772.54      9.84 o
   1  -2   4     4013.54     3991.84     16.67 o
   2  -2   4      549.15      587.68      4.18 o
   3  -2   4       60.00       66.24      1.24 o
   4  -2   4      138.94      136.12      2.34 o
   5  -2   4       14.03       12.62      0.97 o
   6  -2   4       74.70       82.42      1.95 o
  -6  -1   4        4.30        4.24      1.05 o
  -5  -1   4       93.65      101.62      3.28 o
  -4  -1   4        1.27       -0.20      0.42 <
  -3  -1   4        1.27        5.27      0.56 o
  -2  -1   4     3176.10     3289.46     13.44 o
  -1  -1   4      242.53      239.58      2.85 o
   0  -1   4     7032.61     7113.51     18.42 o
   1  -1   4      481.17      490.62      5.73 o
   2  -1   4      832.89      885.58      5.36 o
   3  -1   4       24.57       22.02      0.82 o
   4  -1   4      180.25      180.64      2.45 o
   5  -1   4      112.92      123.21      2.63 o
   6  -1   4       58.28       57.45      1.76 o
  -6   0   4       35.17       33.05      1.75 o
  -5   0   4       24.60       23.41      1.56 o
  -4   0   4       86.38       89.22      2.58 o
  -3   0   4       25.86       22.38      1.00 o
  -2   0   4     2990.14     3150.52     14.12 o
  -1   0   4        3.51        5.30      0.61 o
   0   0   4     2830.01     2753.66     12.05 o
   1   0   4     6452.69     5969.28     16.10 o
   2   0   4      270.82      308.42      3.02 o
   3   0   4      570.78      601.51      3.73 o
   4   0   4        0.41        0.38      0.54 <
   5   0   4       66.21       69.72      2.09 o
   6   0   4        3.53        3.14      0.85 o
  -6   1   4       20.94       17.92      1.36 o
  -5   1   4        6.36        5.73      0.93 o
  -4   1   4        4.21        2.47      0.53 o
  -3   1   4       20.50       24.25      0.95 o
  -2   1   4        3.83        1.99      0.49 o
  -1   1   4     1173.30     1108.98      4.54 o
   0   1   4       71.54       66.82      1.24 o
   1   1   4     1674.94     1669.63      6.35 o
   2   1   4      743.63      756.49      5.11 o
   3   1   4      248.59      251.97      2.26 o
   4   1   4       81.77       90.96      1.96 o
   5   1   4      115.17      119.54      3.01 o
  -6   2   4       22.37       21.28      1.40 o
  -5   2   4      127.95      125.05      2.41 o
  -4   2   4        6.62        8.37      0.71 o
  -3   2   4      203.11      223.20      2.35 o
  -2   2   4      246.80      226.21      4.07 o
  -1   2   4      439.89      431.60      3.62 o
   0   2   4      409.42      376.78      3.41 o
   1   2   4       41.62       30.38      0.88 o
   2   2   4     1010.47     1040.00      5.64 o
   3   2   4       72.69       83.36      1.34 o
   4   2   4        2.51        0.49      1.15 <
   5   2   4        1.49        2.56      0.76 o
  -6   3   4       38.94       37.59      1.65 o
  -5   3   4        2.81        1.23      0.64 <
  -4   3   4       13.64       12.33      0.99 o
  -3   3   4       16.21       18.58      0.73 o
  -2   3   4        1.73        2.82      0.65 o
  -1   3   4      311.33      317.58      3.55 o
   0   3   4     3358.44     3429.28     12.47 o
   1   3   4      424.10      383.93      3.13 o
   2   3   4      108.72      108.64      1.37 o
   3   3   4       22.61       22.25      0.83 o
   4   3   4       72.18       70.11      2.40 o
   5   3   4        5.53        5.30      0.90 o
  -6   4   4       80.96       74.26      2.14 o
  -5   4   4       30.06       29.20      1.16 o
  -4   4   4       98.98      101.30      2.22 o
  -3   4   4        9.52        9.27      0.71 o
  -2   4   4      161.93      173.58      2.16 o
  -1   4   4       68.90       73.34      1.73 o
   0   4   4     1091.85     1185.67      6.67 o
   1   4   4       35.88       33.69      0.98 o
   2   4   4      503.18      503.82      3.35 o
   3   4   4      194.62      199.13      2.36 o
   4   4   4       28.13       25.15      1.89 o
   5   4   4        4.90        5.30      1.20 o
  -6   5   4        4.38        5.02      1.28 o
  -5   5   4        0.60        0.30      0.64 <
  -4   5   4      144.20      146.29      2.67 o
  -3   5   4     1033.48     1029.62      5.83 o
  -2   5   4      188.00      202.31      2.06 o
  -1   5   4      664.85      670.58      3.80 o
   0   5   4      112.66      115.03      1.81 o
   1   5   4       15.07       18.35      0.71 o
   2   5   4      190.97      194.08      2.14 o
   3   5   4      209.80      221.43      4.24 o
   4   5   4       21.71       19.63      1.54 o
   5   5   4        0.03        0.35      0.91 <
  -5   6   4       17.56       16.10      0.99 o
  -4   6   4      432.25      466.93      4.84 o
  -3   6   4      489.36      507.08      4.42 o
  -2   6   4       22.55       19.06      0.71 o
  -1   6   4       26.41       20.57      0.69 o
   0   6   4       24.42       27.89      0.81 o
   1   6   4        1.87        2.86      0.50 o
   2   6   4      199.61      211.71      2.76 o
   3   6   4      259.66      268.72      3.80 o
   4   6   4        0.17       -0.13      0.80 <
  -5   7   4        0.12       -0.25      0.46 <
  -4   7   4        9.97        7.98      0.83 o
  -3   7   4        1.96        1.50      0.49 o
  -2   7   4      177.71      178.38      2.36 o
  -1   7   4       39.03       45.91      1.12 o
   0   7   4      124.57      123.76      1.71 o
   1   7   4      213.16      214.66      2.35 o
   2   7   4      617.05      628.25      5.26 o
   3   7   4        0.51        2.00      0.77 <
   4   7   4       32.31       28.48      1.32 o
  -5   8   4        5.78        4.54      0.58 o
  -4   8   4       38.22       40.72      1.47 o
  -3   8   4       52.31       50.06      1.51 o
  -2   8   4       56.96       50.11      1.34 o
  -1   8   4       14.06       15.08      0.83 o
   0   8   4        0.81        0.71      0.50 <
   1   8   4       76.11       70.47      1.66 o
   2   8   4      176.11      171.35      2.74 o
   3   8   4        0.01        0.99      0.63 <
   4   8   4       17.09       16.06      2.21 o
  -4   9   4       41.43       44.09      1.94 o
  -3   9   4        0.04        0.78      0.56 <
  -2   9   4       64.80       64.45      1.68 o
  -1   9   4      282.68      279.93      3.06 o
   0   9   4      355.85      374.83      3.15 o
   1   9   4       58.95       67.07      1.75 o
   2   9   4       88.68      102.01      2.32 o
   3   9   4       20.10       23.08      1.39 o
  -4  10   4       51.17       43.54      1.65 o
  -3  10   4       50.67       46.06      1.47 o
  -2  10   4        0.87        3.10      0.67 o
  -1  10   4        0.39        0.65      0.67 <
   0  10   4      173.00      190.51      2.90 o
   1  10   4      121.39      142.37      2.15 o
   2  10   4        0.28        0.60      0.60 <
  -3  11   4        0.40       -0.26      0.45 <
  -2  11   4        4.40        3.61      0.68 o
  -1  11   4        2.07        2.49      0.60 o
   0  11   4       33.07       37.14      1.41 o
   1  11   4       10.99       11.67      0.78 o
   2  11   4       25.82       23.75      1.12 o
  -2  12   4        0.96        0.72      0.54 <
  -1  12   4       14.53       14.17      0.91 o
   0  12   4       29.69       34.00      1.12 o
   1  12   4       16.25       12.98      1.32 o
  -1 -14   5       20.64       23.70      1.41 o
   0 -14   5        0.59        0.97      0.38 <
   1 -14   5      222.33      224.91      2.79 o
   2 -14   5       82.18       83.98      1.94 o
  -2 -13   5        0.48       -0.49      0.71 <
  -1 -13   5       17.08       18.98      1.10 o
   0 -13   5       81.24       82.57      1.66 o
   1 -13   5        0.50       -0.45      0.57 <
   2 -13   5        5.50        5.86      0.81 o
   3 -13   5        5.59        7.15      0.94 o
  -3 -12   5        9.34        4.87      0.83 o
  -2 -12   5        0.30       -0.25      0.69 <
  -1 -12   5       14.82       17.10      0.90 o
   0 -12   5      260.32      297.21      3.08 o
   1 -12   5       24.68       23.07      1.15 o
   2 -12   5       31.21       30.90      1.64 o
   3 -12   5       25.00       23.83      1.31 o
   4 -12   5       16.94       17.49      1.17 o
  -3 -11   5       57.54       58.36      1.76 o
  -2 -11   5       45.42       40.98      1.56 o
  -1 -11   5      175.21      165.64      2.45 o
   0 -11   5        7.86        6.96      0.79 o
   1 -11   5     1165.84     1217.20      7.34 o
   2 -11   5        0.46        3.55      0.92 o
   3 -11   5       29.41       30.31      1.58 o
   4 -11   5        1.47        0.82      0.48 <
  -4 -10   5        0.50        0.48      0.84 <
  -3 -10   5       76.06       74.53      2.20 o
  -2 -10   5        2.71        3.05      0.69 o
  -1 -10   5       25.41       26.47      1.09 o
   0 -10   5       37.17       34.46      1.39 o
   1 -10   5        0.68        2.02      0.61 o
   2 -10   5      698.77      734.27      7.39 o
   3 -10   5      179.97      189.01      3.74 o
   4 -10   5        3.87        5.70      0.66 o
   5 -10   5        6.67        4.38      0.54 o
  -4  -9   5       25.32       22.76      1.32 o
  -3  -9   5      145.03      141.40      3.17 o
  -2  -9   5       14.27       12.31      0.87 o
  -1  -9   5        1.97        2.41      0.55 o
   0  -9   5      199.61      219.11      2.63 o
   1  -9   5        4.99        5.94      0.64 o
   2  -9   5        0.41        3.86      0.72 o
   3  -9   5        6.46        5.34      0.88 o
   4  -9   5        6.67        7.51      0.79 o
   5  -9   5        0.00        0.55      0.40 <
  -4  -8   5        2.03        2.31      0.70 o
  -3  -8   5        1.82        2.22      0.99 <
  -2  -8   5       84.96       82.86      1.83 o
  -1  -8   5       59.80       70.74      1.72 o
   0  -8   5      332.62      344.61      3.35 o
   1  -8   5      340.69      346.72      3.38 o
   2  -8   5      258.50      261.90      3.12 o
   3  -8   5       19.94       17.56      0.93 o
   4  -8   5      126.67      134.39      2.57 o
   5  -8   5       57.29       53.52      1.74 o
  -4  -7   5      123.56      125.32      3.32 o
  -3  -7   5        4.28        3.98      1.01 o
  -2  -7   5        6.77        7.95      0.70 o
  -1  -7   5       13.95       18.58      0.83 o
   0  -7   5        2.37        3.88      0.57 o
   1  -7   5      260.32      296.74      3.09 o
   2  -7   5      212.83      220.06      2.33 o
   3  -7   5       14.79       12.11      0.81 o
   4  -7   5       81.60       79.33      1.99 o
   5  -7   5        0.13        0.33      0.52 <
  -4  -6   5       14.43       13.38      1.27 o
  -3  -6   5      771.72      784.96      6.78 o
  -2  -6   5      236.92      249.39      3.39 o
  -1  -6   5     1160.64     1182.14      5.55 o
   1  -6   5      379.90      441.94      7.61 o
   3  -6   5      278.99      296.28      3.43 o
   4  -6   5       54.77       56.47      1.65 o
   5  -6   5       35.08       32.38      1.21 o
   6  -6   5        7.89        5.32      0.75 o
  -5  -5   5       95.18       93.43      3.41 o
  -4  -5   5      449.97      461.91      6.01 o
  -3  -5   5      319.85      336.31      4.72 o
  -2  -5   5      199.60      192.26      2.64 o
  -1  -5   5     1301.14     1348.92      9.19 o
   0  -5   5      183.98      192.91      2.38 o
   1  -5   5       23.44       11.02      1.46 o
   2  -5   5     1408.69     1477.35      7.40 o
   3  -5   5      131.85      132.53      1.77 o
   4  -5   5       33.98       36.87      1.20 o
   5  -5   5        6.94        6.00      0.68 o
   6  -5   5       34.82       34.36      1.30 o
  -5  -4   5      127.92      135.44      4.57 o
  -4  -4   5      136.90      142.12      4.69 o
  -3  -4   5        0.40        0.59      0.47 <
  -2  -4   5       12.91        9.78      0.80 o
  -1  -4   5        9.32        4.72      0.92 o
   0  -4   5      114.10      148.36      1.88 o
   1  -4   5     2516.32     2500.78     11.71 o
   2  -4   5     1165.21     1070.55      9.86 o
   3  -4   5       56.21       60.79      1.30 o
   4  -4   5        1.66        0.79      0.57 <
   5  -4   5       20.74       21.49      1.06 o
   6  -4   5       20.46       23.34      1.15 o
  -5  -3   5      105.33      106.77      4.38 o
  -4  -3   5        8.20        9.16      0.85 o
  -3  -3   5        2.43        3.18      0.52 o
  -2  -3   5       84.12       79.73      1.92 o
  -1  -3   5       27.49       27.15      1.47 o
   0  -3   5      207.35      184.82      3.81 o
   1  -3   5       52.60       50.88      1.47 o
   2  -3   5        5.98        6.78      0.63 o
   3  -3   5      146.01      173.28      2.00 o
   4  -3   5       10.14        9.39      0.72 o
   5  -3   5       67.24       76.34      1.98 o
   6  -3   5        0.75        1.29      0.55 <
  -6  -2   5       69.62       79.56      2.97 o
  -5  -2   5       50.14       45.94      3.10 o
  -4  -2   5        2.50        1.90      0.64 <
  -3  -2   5       17.83       21.82      0.98 o
  -2  -2   5      176.23      205.61      3.72 o
  -1  -2   5      365.35      311.93      3.16 o
   0  -2   5      395.02      381.19      4.20 o
   1  -2   5       22.71       26.34      1.19 o
   2  -2   5      191.87      204.09      2.86 o
   3  -2   5      639.66      691.69      3.93 o
   4  -2   5        5.03        4.67      0.70 o
   5  -2   5       23.11       24.51      1.27 o
   6  -2   5        5.35        4.54      0.91 o
  -6  -1   5      110.51      113.98      3.77 o
  -5  -1   5       10.22        7.01      1.68 o
  -4  -1   5        6.88        4.33      0.64 o
  -3  -1   5      263.31      343.42      4.27 o
  -2  -1   5       75.70       83.65      2.37 o
  -1  -1   5     1098.83     1169.93      5.46 o
   0  -1   5      130.07      118.45      2.05 o
   1  -1   5       34.74       30.22      1.49 o
   2  -1   5       27.61       22.58      1.06 o
   3  -1   5      135.12      158.46      1.94 o
   4  -1   5       21.03       21.84      1.04 o
   5  -1   5       12.36       12.01      1.15 o
   6  -1   5       53.28       56.07      2.07 o
  -6   0   5        0.03        1.74      0.89 <
  -5   0   5      310.88      308.25      5.86 o
  -4   0   5        0.44        1.40      0.55 <
  -3   0   5      212.79      280.43      3.07 o
  -2   0   5      522.93      575.12      4.96 o
  -1   0   5      239.90      210.82      2.56 o
   0   0   5      204.62      184.09      2.49 o
   1   0   5       57.48       52.25      1.89 o
   2   0   5      234.56      223.83      3.03 o
   3   0   5        0.10       -0.30      0.52 <
   4   0   5       35.17       35.78      1.22 o
   5   0   5       11.65       16.27      1.22 o
  -6   1   5       11.42       11.65      1.15 o
  -5   1   5       20.83       21.20      1.89 o
  -4   1   5        2.07       -0.13      0.51 <
  -3   1   5       25.37       28.63      1.09 o
  -2   1   5       22.28       19.08      1.04 o
  -1   1   5        3.48        2.73      0.42 o
   0   1   5        1.21        0.59      0.37 <
   1   1   5     2800.48     2828.58     12.55 o
   2   1   5       25.81       45.27      1.08 o
   3   1   5       17.84       15.01      0.68 o
   4   1   5      453.70      484.25      4.73 o
   5   1   5       38.05       34.87      1.53 o
  -6   2   5      140.66      140.37      3.05 o
  -5   2   5       22.90       18.08      1.15 o
  -4   2   5        2.37        2.46      0.60 o
  -3   2   5        4.24        3.61      0.54 o
  -2   2   5       23.91       20.10      0.99 o
  -1   2   5       27.49       18.51      0.82 o
   0   2   5      369.94      404.23      6.23 o
   1   2   5        1.49        5.21      0.52 o
   2   2   5      808.93      825.53      3.61 o
   3   2   5      113.19      130.35      1.76 o
   4   2   5        4.76        3.84      0.86 o
   5   2   5        0.36        0.14      0.76 <
  -6   3   5       27.78       32.81      1.20 o
  -5   3   5      173.11      178.81      2.58 o
  -4   3   5       30.75       30.08      1.20 o
  -3   3   5       32.46       31.89      1.01 o
  -2   3   5      172.65      153.24      2.07 o
  -1   3   5     2846.78     2828.21     10.72 o
   0   3   5      148.52      175.81      2.46 o
   1   3   5      295.19      355.82      3.83 o
   2   3   5       78.80       86.46      1.33 o
   3   3   5        8.74       10.31      0.67 o
   4   3   5        2.10        1.41      0.90 <
   5   3   5      124.74      120.30      2.60 o
  -6   4   5        7.88        7.53      1.30 o
  -5   4   5       94.74       89.82      2.03 o
  -4   4   5       22.64       20.21      1.24 o
  -3   4   5        0.34        2.01      0.51 o
  -2   4   5       14.26       13.92      0.64 o
  -1   4   5      697.55      679.32      4.61 o
   0   4   5        4.58        3.09      0.48 o
   1   4   5      457.60      512.08      3.41 o
   2   4   5      137.53      139.57      1.71 o
   3   4   5        1.77        0.86      0.51 <
   4   4   5        7.36        9.15      1.14 o
   5   4   5        5.27        4.50      1.10 o
  -5   5   5       78.78       76.20      2.19 o
  -4   5   5      659.10      703.06      6.03 o
  -3   5   5        3.43        4.73      0.74 o
  -2   5   5      144.17      155.38      1.94 o
  -1   5   5       63.16       69.60      1.50 o
   0   5   5        0.01        0.49      0.41 <
   1   5   5      187.77      199.78      2.27 o
   2   5   5      260.02      265.11      2.61 o
   3   5   5       23.96       21.85      1.28 o
   4   5   5       22.40       22.04      1.41 o
  -5   6   5        4.16        2.25      0.57 o
  -4   6   5      212.97      217.74      3.52 o
  -3   6   5       45.93       49.42      1.43 o
  -2   6   5        0.07       -0.45      0.46 <
  -1   6   5        7.66        9.45      0.72 o
   0   6   5       62.29       61.41      1.22 o
   1   6   5       77.50       80.93      1.86 o
   2   6   5      243.18      263.39      3.14 o
   3   6   5      148.62      153.35      2.91 o
   4   6   5       48.92       42.43      1.58 o
  -5   7   5        3.71        3.32      0.51 o
  -4   7   5       24.98       28.42      1.30 o
  -3   7   5       41.20       40.10      1.60 o
  -2   7   5       19.41       18.54      0.98 o
  -1   7   5       45.42       41.13      1.32 o
   0   7   5       44.41       50.36      1.13 o
   1   7   5      810.76      804.12      5.37 o
   2   7   5      123.09      129.28      2.58 o
   3   7   5       43.42       42.03      1.64 o
   4   7   5        2.18        1.83      0.65 <
  -5   8   5        0.03        0.17      0.65 <
  -4   8   5       22.08       23.58      1.32 o
  -3   8   5       17.49       15.76      1.08 o
  -2   8   5        2.21        2.81      0.56 o
  -1   8   5       16.20       15.09      0.84 o
   0   8   5        0.25       -0.18      0.54 <
   1   8   5      211.87      216.27      3.10 o
   2   8   5        2.39        3.26      0.79 o
   3   8   5        2.86        0.94      0.74 <
  -4   9   5       12.86       10.08      1.03 o
  -3   9   5       99.84       99.45      2.23 o
  -2   9   5      167.27      157.17      2.84 o
  -1   9   5       53.19       47.58      1.45 o
   0   9   5       11.86       14.85      0.82 o
   1   9   5       37.82       34.77      1.18 o
   2   9   5        2.84        2.65      0.79 o
   3   9   5        2.03        2.55      0.91 <
  -4  10   5       29.90       28.88      1.29 o
  -3  10   5        3.87        4.05      0.57 o
  -2  10   5      121.85      120.10      3.52 o
  -1  10   5        3.06        3.67      0.68 o
   0  10   5       12.73       16.25      0.95 o
   1  10   5       26.85       28.48      1.07 o
   2  10   5        0.32        3.04      0.59 o
  -3  11   5        0.02        0.69      0.53 <
  -2  11   5       34.27       33.77      1.75 o
  -1  11   5        8.68        5.78      0.76 o
   0  11   5       10.85       13.92      0.85 o
   1  11   5      128.43      139.67      2.56 o
  -1  12   5       57.61       63.63      1.95 o
   0  12   5        0.10        0.00      0.67 <
  -1 -14   6        0.56        1.68      0.63 <
   0 -14   6       29.82       31.77      1.35 o
   1 -14   6       61.33       64.64      2.25 o
   2 -14   6       38.98       41.66      1.40 o
  -2 -13   6        1.89        2.07      0.71 <
  -1 -13   6        8.10        8.61      1.01 o
   0 -13   6        1.49        3.12      0.56 o
   1 -13   6        2.19        2.88      0.60 o
   2 -13   6       13.08       13.70      1.07 o
   3 -13   6        1.87        2.43      0.53 o
  -3 -12   6        0.21        0.53      0.60 <
  -2 -12   6       29.13       29.18      1.41 o
  -1 -12   6       28.66       25.09      1.08 o
   0 -12   6        1.14        0.45      0.59 <
   1 -12   6       27.62       21.69      1.12 o
   2 -12   6       32.71       30.00      1.58 o
   3 -12   6        2.00        2.08      0.60 o
   4 -12   6        2.73        3.02      0.43 o
  -3 -11   6       26.02       24.49      1.23 o
  -2 -11   6      153.15      133.90      2.34 o
  -1 -11   6       32.04       35.71      1.34 o
   0 -11   6       20.28       16.85      0.99 o
   1 -11   6       24.19       27.55      1.16 o
   2 -11   6      106.47      107.44      2.91 o
   3 -11   6        0.12       -0.01      0.82 <
   4 -11   6       75.83       75.62      1.97 o
  -4 -10   6        3.46        1.99      0.86 <
  -3 -10   6       16.16       11.87      1.32 o
  -2 -10   6        0.01        0.01      0.64 <
  -1 -10   6      147.92      135.00      2.43 o
   0 -10   6        0.49        1.30      0.70 <
   1 -10   6      391.59      415.30      3.93 o
   2 -10   6      700.57      720.45      6.22 o
   3 -10   6       70.05       70.16      2.31 o
   4 -10   6      203.39      195.30      2.84 o
   5 -10   6       20.93       18.00      0.77 o
  -4  -9   6       10.32       11.52      1.05 o
  -3  -9   6        7.73        6.85      1.16 o
  -2  -9   6        3.14        4.22      0.85 o
  -1  -9   6        6.39        6.75      0.78 o
   0  -9   6       67.40       68.55      1.68 o
   1  -9   6      102.90      108.70      2.08 o
   2  -9   6      334.85      341.53      3.76 o
   3  -9   6      300.49      305.66      4.41 o
   4  -9   6        9.16        9.23      0.95 o
   5  -9   6        6.36        4.89      0.53 o
  -4  -8   6       20.58       20.63      1.37 o
  -3  -8   6        0.15       -0.44      0.81 <
  -2  -8   6       16.01       16.03      1.07 o
  -1  -8   6      115.38      118.40      1.98 o
   0  -8   6       41.12       41.28      1.59 o
   1  -8   6       11.20        9.76      0.87 o
   2  -8   6      117.81      114.99      1.81 o
   3  -8   6       28.89       29.95      1.26 o
   4  -8   6       13.75       12.57      1.11 o
   5  -8   6       21.36       20.79      0.99 o
  -4  -7   6       35.66       37.68      1.89 o
  -3  -7   6      111.45      107.87      2.85 o
  -2  -7   6      292.56      298.89      3.02 o
  -1  -7   6        2.52        2.57      0.51 o
   0  -7   6      394.60      429.40      3.55 o
   1  -7   6       79.04       90.46      2.02 o
   2  -7   6       38.68       42.44      1.11 o
   3  -7   6        0.19        0.04      0.42 <
   4  -7   6       95.56       88.71      2.15 o
   5  -7   6       14.22       14.17      1.06 o
  -4  -6   6      136.88      140.95      3.53 o
  -3  -6   6      930.72      992.17      7.77 o
  -2  -6   6      326.78      340.33      3.65 o
  -1  -6   6       82.24       88.20      1.48 o
   0  -6   6      499.28      520.82      4.15 o
   1  -6   6      235.12      261.73      4.57 o
   2  -6   6      611.30      603.90      3.50 o
   3  -6   6      191.30      182.87      2.44 o
   4  -6   6      392.55      413.18      4.15 o
   5  -6   6       74.40       71.72      1.85 o
  -5  -5   6       31.54       38.03      2.23 o
  -4  -5   6       48.88       55.11      3.18 o
  -3  -5   6       25.06       22.88      1.20 o
  -2  -5   6        3.09        3.09      0.54 o
  -1  -5   6        4.63        3.82      0.89 o
   0  -5   6     1216.31     1349.86      6.45 o
   1  -5   6      395.45      426.14      5.42 o
   2  -5   6      290.82      285.55      2.24 o
   3  -5   6       56.96       61.25      1.28 o
   4  -5   6      222.30      227.21      2.79 o
   5  -5   6        0.34        1.10      0.71 <
   6  -5   6      105.25      111.23      3.37 o
  -5  -4   6        6.51        4.50      0.76 o
  -4  -4   6      150.03      170.80      5.35 o
  -3  -4   6       13.02       12.71      0.89 o
  -2  -4   6      297.33      286.88      3.05 o
  -1  -4   6       19.68       20.82      1.82 o
   0  -4   6      105.97       99.35      1.64 o
   1  -4   6      816.62      758.71      4.70 o
   2  -4   6      334.84      331.21      2.98 o
   3  -4   6        0.78        1.30      0.46 <
   4  -4   6      201.55      209.10      2.46 o
   5  -4   6        4.06        6.41      0.85 o
  -5  -3   6        2.16        0.39      0.64 <
  -4  -3   6        8.51        5.14      0.85 o
  -3  -3   6      197.64      214.65      2.88 o
  -2  -3   6       38.51       29.99      1.11 o
  -1  -3   6     1067.93     1022.01      6.24 o
   0  -3   6      384.62      397.81      5.82 o
   1  -3   6      251.53      246.82      2.82 o
   2  -3   6      584.00      676.70      5.67 o
   3  -3   6       15.22       15.64      0.68 o
   4  -3   6       46.83       49.45      1.54 o
   5  -3   6        1.17        1.26      0.62 <
   6  -3   6       57.72       54.30      3.23 o
  -6  -2   6       12.10        8.29      0.99 o
  -5  -2   6        1.64        2.99      1.01 <
  -4  -2   6        1.10        2.21      0.54 o
  -3  -2   6       13.43       12.18      0.79 o
  -2  -2   6      614.01      694.69      7.81 o
  -1  -2   6       89.41       87.12      1.90 o
   0  -2   6      333.25      337.09      5.20 o
   1  -2   6       40.17       38.63      1.16 o
   2  -2   6      573.55      647.90      5.96 o
   3  -2   6        0.30        0.62      0.49 <
   4  -2   6       70.30       75.21      1.93 o
   5  -2   6        1.94        1.63      0.65 <
   6  -2   6      123.76      145.29      4.99 o
  -6  -1   6        4.00        4.26      0.88 o
  -5  -1   6      226.07      221.65      3.87 o
  -4  -1   6      201.11      234.97      3.39 o
  -3  -1   6       19.65       19.40      1.01 o
  -2  -1   6      855.52      944.99      6.07 o
  -1  -1   6       11.32        9.95      0.79 o
   0  -1   6      212.89      210.24      3.39 o
   1  -1   6      142.81      145.40      2.88 o
   2  -1   6      425.07      497.62      3.36 o
   3  -1   6        2.93        2.58      0.55 o
   4  -1   6       25.89       29.37      1.22 o
   5  -1   6        0.70        0.52      0.67 <
  -6   0   6       36.59       29.37      1.98 o
  -5   0   6       48.70       45.43      1.89 o
  -4   0   6      171.54      194.29      3.10 o
  -3   0   6        2.91        1.75      0.46 o
  -2   0   6      573.53      632.58      4.69 o
  -1   0   6     2106.87     2076.61      7.57 o
   0   0   6      307.77      309.63      3.13 o
   1   0   6        1.31        3.02      0.68 o
   2   0   6      276.26      283.24      1.97 o
   3   0   6       94.45      105.67      1.65 o
   4   0   6      310.93      313.71      3.28 o
   5   0   6       37.68       36.20      1.88 o
  -6   1   6       13.62       12.54      1.39 o
  -5   1   6       43.96       38.72      1.75 o
  -4   1   6        1.66        2.76      0.68 o
  -3   1   6       64.74       69.71      1.81 o
  -2   1   6       41.54       30.68      1.01 o
  -1   1   6        0.03        0.79      0.45 <
   0   1   6      560.83      560.37      4.20 o
   1   1   6      135.50      116.82      2.38 o
   2   1   6       62.36       57.50      1.19 o
   3   1   6      464.18      478.06      3.21 o
   4   1   6      233.60      237.56      3.52 o
   5   1   6       10.23        8.07      1.14 o
  -6   2   6       10.24        7.75      0.83 o
  -5   2   6        3.34        4.34      0.74 o
  -4   2   6        9.89        8.69      0.78 o
  -3   2   6       62.46       64.69      1.41 o
  -2   2   6      278.29      271.77      2.34 o
  -1   2   6      100.47       95.90      1.76 o
   0   2   6      353.13      406.93      5.09 o
   1   2   6      835.90      878.52      5.25 o
   2   2   6      409.94      416.59      2.88 o
   3   2   6       90.13       96.62      1.86 o
   4   2   6       12.98        6.71      0.96 o
   5   2   6       28.85       27.23      1.43 o
  -6   3   6       11.97       10.17      1.42 o
  -5   3   6        0.02        0.12      0.55 <
  -4   3   6      119.25      125.97      2.25 o
  -3   3   6      243.83      238.80      2.73 o
  -2   3   6        2.80        3.54      0.40 o
  -1   3   6      738.08      736.73      4.13 o
   0   3   6      414.27      429.55      4.16 o
   1   3   6       31.81       36.58      0.95 o
   2   3   6        7.30        6.88      0.54 o
   3   3   6        2.85        3.45      0.55 o
   4   3   6       34.53       34.49      1.94 o
   5   3   6        0.01       -0.28      0.72 <
  -5   4   6        0.30        0.65      0.48 <
  -4   4   6        2.50        1.50      0.80 <
  -3   4   6     1469.18     1540.76      7.02 o
  -2   4   6      715.45      708.32      3.86 o
  -1   4   6       75.60       72.23      1.38 o
   0   4   6      135.45      165.74      1.95 o
   1   4   6       82.81       71.56      1.37 o
   2   4   6       17.10       15.98      0.74 o
   3   4   6      223.85      240.11      3.19 o
   4   4   6       63.63       62.94      2.17 o
   5   4   6       14.55        9.84      1.13 o
  -5   5   6        0.06        0.47      0.63 <
  -4   5   6       13.49       11.79      0.97 o
  -3   5   6       62.72       66.80      1.67 o
  -2   5   6      246.67      244.97      2.51 o
  -1   5   6      129.79      134.00      1.96 o
   0   5   6       36.55       33.89      1.11 o
   1   5   6       97.27       99.97      1.79 o
   2   5   6       56.40       52.64      1.28 o
   3   5   6       55.41       54.66      2.08 o
   4   5   6        1.63        2.42      0.80 o
  -5   6   6       15.46       15.22      0.85 o
  -4   6   6       31.42       32.82      1.34 o
  -3   6   6      203.90      209.74      2.81 o
  -2   6   6        0.86        1.17      0.48 <
  -1   6   6      127.53      130.98      2.56 o
   0   6   6      305.33      303.72      2.82 o
   1   6   6      381.45      418.08      4.79 o
   2   6   6      380.97      389.09      4.35 o
   3   6   6       30.34       31.11      1.56 o
   4   6   6       15.04       12.31      1.00 o
  -5   7   6        1.61        1.28      0.47 <
  -4   7   6       21.55       24.03      1.40 o
  -3   7   6       16.30       17.67      1.16 o
  -2   7   6       38.39       32.33      1.25 o
  -1   7   6       18.86       12.10      0.97 o
   0   7   6       58.81       68.08      1.38 o
   1   7   6      340.09      363.63      3.96 o
   2   7   6        0.11        0.73      0.74 <
   3   7   6       52.11       51.74      2.27 o
  -4   8   6        2.65        1.83      0.64 <
  -3   8   6        0.25        0.66      0.65 <
  -2   8   6        2.26        3.96      0.75 o
  -1   8   6       11.45       13.28      0.97 o
   0   8   6       98.90       84.67      1.51 o
   1   8   6      136.59      137.50      2.46 o
   2   8   6        1.31        1.81      0.73 <
   3   8   6        0.83        1.48      0.67 <
  -4   9   6        0.84       -0.21      0.49 <
  -3   9   6       41.99       36.11      1.34 o
  -2   9   6       58.21       51.73      1.65 o
  -1   9   6        7.15       10.79      0.90 o
   0   9   6        0.49        0.75      0.55 <
   1   9   6        0.05        0.83      0.61 <
   2   9   6        7.74        8.32      0.71 o
  -3  10   6       12.69       12.90      0.89 o
  -2  10   6       10.40        8.96      0.85 o
  -1  10   6        2.77        2.93      0.59 o
   0  10   6       24.53       21.53      1.05 o
   1  10   6       20.62       18.76      1.00 o
   2  10   6        6.24        5.14      0.79 o
  -2  11   6        8.50       10.44      0.91 o
  -1  11   6       30.78       32.33      1.28 o
   0  11   6        6.33        3.92      0.58 o
  -1 -14   7        0.03       -0.29      0.61 <
   0 -14   7        2.95        5.02      0.60 o
   1 -14   7      111.56      129.93      3.12 o
   2 -14   7       29.88       28.61      1.45 o
  -2 -13   7       18.51       14.78      1.17 o
  -1 -13   7       65.86       73.44      1.60 o
   0 -13   7        2.38        4.29      0.75 o
   1 -13   7        1.14        2.45      0.63 o
   2 -13   7        4.52        3.13      0.71 o
   3 -13   7        2.33        2.44      0.51 o
  -3 -12   7        0.00       -0.58      0.57 <
  -2 -12   7        0.03        0.02      0.54 <
  -1 -12   7       48.65       43.95      1.43 o
   0 -12   7        0.15        1.58      0.64 <
   1 -12   7       14.45       11.77      0.95 o
   2 -12   7        9.42        8.56      0.99 o
   3 -12   7        4.09        3.51      0.57 o
   4 -12   7        8.11        6.90      0.59 o
  -3 -11   7        0.11       -1.08      0.64 <
  -2 -11   7       85.42       91.79      2.16 o
  -1 -11   7       27.27       23.56      1.36 o
   0 -11   7       44.55       40.86      1.49 o
   1 -11   7        5.44       10.80      0.85 o
   2 -11   7       56.12       56.52      1.57 o
   3 -11   7       62.19       66.04      2.15 o
   4 -11   7       26.10       23.17      1.12 o
  -3 -10   7        3.50        6.14      0.99 o
  -2 -10   7        4.17        5.57      0.80 o
  -1 -10   7       52.34       61.74      1.71 o
   0 -10   7       49.61       44.45      1.55 o
   1 -10   7      423.77      424.98      4.37 o
   2 -10   7       38.38       40.94      1.62 o
   3 -10   7       33.87       32.08      2.00 o
   4 -10   7       30.31       31.43      1.18 o
   5 -10   7        5.19        4.58      0.94 o
  -4  -9   7        0.19       -1.91      0.61 <
  -3  -9   7        0.91        2.14      0.86 <
  -2  -9   7       43.82       40.50      1.37 o
  -1  -9   7       11.68       10.33      0.76 o
   0  -9   7      129.80      147.99      2.74 o
   1  -9   7       85.46       99.42      1.99 o
   2  -9   7      828.30      837.72      5.88 o
   3  -9   7       24.85       28.28      1.30 o
   4  -9   7        1.19        0.89      0.51 <
   5  -9   7       63.24       60.77      1.38 o
  -4  -8   7        7.63        7.87      0.96 o
  -3  -8   7       11.02        8.06      0.96 o
  -2  -8   7       81.85       79.23      1.89 o
  -1  -8   7       33.85       40.43      1.22 o
   0  -8   7        1.29        2.87      0.57 o
   1  -8   7       90.93      105.76      2.01 o
   2  -8   7      201.03      194.71      2.59 o
   3  -8   7       16.72       15.40      0.87 o
   4  -8   7        0.48        0.56      0.50 <
   5  -8   7       37.89       33.20      1.16 o
  -4  -7   7       37.27       32.90      2.65 o
  -3  -7   7     1130.19     1213.62      8.17 o
  -2  -7   7      254.75      267.63      2.96 o
  -1  -7   7     1175.72     1214.44      6.43 o
   0  -7   7        8.51       12.75      0.77 o
   1  -7   7        4.44        1.54      0.53 <
   2  -7   7       32.95       35.30      1.15 o
   3  -7   7      553.46      592.59      4.78 o
   4  -7   7       37.52       38.45      1.43 o
   5  -7   7       65.08       53.38      1.52 o
  -5  -6   7       36.46       31.75      1.85 o
  -4  -6   7      115.08      113.02      4.82 o
  -3  -6   7      163.71      184.46      3.45 o
  -2  -6   7      197.49      203.53      2.97 o
  -1  -6   7      268.26      249.08      2.52 o
   0  -6   7      330.49      318.60      3.31 o
   1  -6   7       21.27       18.95      0.88 o
   2  -6   7       68.49       68.02      1.62 o
   3  -6   7       10.30       11.58      0.82 o
   4  -6   7       43.65       41.15      1.37 o
   5  -6   7        2.38        1.74      0.53 o
  -5  -5   7       19.13       19.82      1.14 o
  -4  -5   7       11.98       14.11      1.59 o
  -3  -5   7      279.42      298.35      4.74 o
  -2  -5   7      104.72      100.91      1.79 o
  -1  -5   7      775.48      811.55      5.55 o
   0  -5   7      349.61      367.25      3.53 o
   1  -5   7      174.15      167.61      2.52 o
   2  -5   7      450.89      456.75      3.96 o
   3  -5   7      409.67      438.43      3.38 o
   4  -5   7       19.78       16.97      0.89 o
   5  -5   7       29.33       32.98      1.16 o
  -5  -4   7        6.63        5.81      0.84 o
  -4  -4   7       51.53       68.14      3.59 o
  -3  -4   7       19.11       18.32      1.04 o
  -2  -4   7      203.71      212.96      2.51 o
  -1  -4   7       21.38       19.86      1.15 o
   0  -4   7     1210.36     1211.43      5.28 o
   1  -4   7     1035.28     1042.93      6.91 o
   2  -4   7      403.11      397.75      2.84 o
   3  -4   7       69.62       65.02      1.46 o
   4  -4   7      241.18      235.68      3.27 o
   5  -4   7        8.80       11.63      0.96 o
  -5  -3   7        0.58        0.45      0.65 <
  -4  -3   7        6.34        6.87      0.75 o
  -3  -3   7        0.34        0.84      0.46 <
  -2  -3   7        1.57        2.83      0.41 o
  -1  -3   7      430.90      472.37      5.84 o
   0  -3   7       41.01       39.57      1.42 o
   1  -3   7     2228.12     2163.56      8.86 o
   2  -3   7       22.97       26.26      0.79 o
   3  -3   7       12.86       11.90      0.69 o
   4  -3   7       19.86       21.78      1.01 o
   5  -3   7       69.46       82.66      1.95 o
  -5  -2   7        4.89        5.55      1.06 o
  -4  -2   7        2.18        0.45      0.60 <
  -3  -2   7      129.65      160.37      2.18 o
  -2  -2   7       22.64       22.29      0.80 o
  -1  -2   7        7.86        7.80      0.74 o
   0  -2   7       30.65       27.15      1.01 o
   1  -2   7       41.68       39.56      1.18 o
   2  -2   7       76.80       78.78      1.17 o
   3  -2   7        3.09        3.31      0.52 o
   4  -2   7      174.95      179.13      2.79 o
   5  -2   7        5.73        9.39      0.82 o
  -6  -1   7       11.05        7.06      0.96 o
  -5  -1   7        7.73        4.76      0.81 o
  -4  -1   7       15.98       12.91      1.00 o
  -3  -1   7      320.65      362.09      3.74 o
  -2  -1   7       15.63       16.41      0.67 o
  -1  -1   7        0.00        0.32      0.49 <
   0  -1   7       27.07       25.02      1.03 o
   1  -1   7     1653.87     1651.23     10.41 o
   2  -1   7        0.17        4.83      0.47 o
   3  -1   7        2.98        1.86      0.54 o
   4  -1   7       69.24       64.02      1.79 o
   5  -1   7        2.23        3.85      0.91 o
  -6   0   7        4.23        2.63      0.85 o
  -5   0   7        6.59        4.59      0.83 o
  -4   0   7       63.28       49.98      1.68 o
  -3   0   7       90.71      112.31      2.10 o
  -2   0   7        1.08        0.64      0.34 <
  -1   0   7      400.55      452.84      3.34 o
   0   0   7      224.93      228.29      2.85 o
   1   0   7     1403.90     1415.74      8.45 o
   2   0   7     1622.75     1596.23      5.39 o
   3   0   7      295.07      322.76      2.80 o
   4   0   7        0.54        1.51      0.74 <
   5   0   7       14.25       12.24      1.45 o
  -5   1   7        3.96        4.95      0.87 o
  -4   1   7       13.43       14.01      1.10 o
  -3   1   7        2.35        2.65      0.55 o
  -2   1   7       28.69       27.50      0.84 o
  -1   1   7       60.34       58.69      1.51 o
   0   1   7        0.97        2.97      0.76 o
   1   1   7       59.00       51.53      1.15 o
   2   1   7      133.18      126.45      1.69 o
   3   1   7       12.80       12.68      0.75 o
   4   1   7       45.94       46.19      1.87 o
   5   1   7       54.23       51.53      1.85 o
  -5   2   7        1.51        1.70      0.74 <
  -4   2   7        9.84       12.53      0.97 o
  -3   2   7       14.30       14.05      0.99 o
  -2   2   7        0.32        0.34      0.38 <
  -1   2   7      397.09      395.31      2.90 o
   0   2   7       80.13       73.59      1.57 o
   1   2   7       56.44       41.12      1.20 o
   2   2   7        6.25        5.89      0.62 o
   3   2   7      500.84      534.83      4.40 o
   4   2   7      106.80      106.41      2.65 o
   5   2   7        5.74        6.49      1.02 o
  -5   3   7        3.60        3.25      0.68 o
  -4   3   7       84.82       87.66      2.24 o
  -3   3   7       69.36       68.99      1.47 o
  -2   3   7      269.56      271.97      2.22 o
  -1   3   7      384.47      363.72      2.63 o
   0   3   7       78.08       83.76      1.67 o
   1   3   7        8.79        5.66      0.60 o
   2   3   7      138.04      132.45      1.87 o
   3   3   7        9.64        9.84      0.83 o
   4   3   7        0.37        0.59      0.89 <
   5   3   7       16.43       15.63      1.44 o
  -5   4   7        1.49        2.24      0.60 o
  -4   4   7      294.32      320.58      3.51 o
  -3   4   7      338.64      354.87      3.32 o
  -2   4   7        4.47        5.59      0.53 o
  -1   4   7      795.88      790.81      4.71 o
   0   4   7        3.27        4.33      0.54 o
   1   4   7        0.75        0.28      0.49 <
   2   4   7      432.47      435.70      3.72 o
   3   4   7      158.11      163.92      2.69 o
   4   4   7       55.31       61.95      2.43 o
  -5   5   7       69.63       74.61      1.68 o
  -4   5   7        1.50        1.57      0.69 <
  -3   5   7      494.66      562.49      4.25 o
  -2   5   7       43.20       44.19      1.17 o
  -1   5   7       14.11        9.69      0.77 o
   0   5   7      285.24      290.56      3.02 o
   1   5   7       13.17        9.47      0.81 o
   2   5   7       85.98       90.15      1.96 o
   3   5   7      149.18      141.40      3.04 o
   4   5   7       14.77       13.04      1.05 o
  -5   6   7       20.30       19.60      0.85 o
  -4   6   7       20.75       20.97      1.18 o
  -3   6   7       18.35       19.57      1.10 o
  -2   6   7      152.85      161.13      2.34 o
  -1   6   7      111.08      115.31      2.49 o
   0   6   7       69.49       74.15      1.57 o
   1   6   7      197.56      185.76      3.18 o
   2   6   7       39.36       41.72      1.74 o
   3   6   7       23.95       29.72      1.64 o
   4   6   7       14.47       13.68      1.32 o
  -4   7   7        2.40        2.74      0.62 o
  -3   7   7       17.11       16.10      1.09 o
  -2   7   7       12.50       14.12      0.87 o
  -1   7   7        4.96        3.28      0.65 o
   0   7   7        0.04        0.59      0.49 <
   1   7   7       22.80       27.60      1.23 o
   2   7   7        1.92        2.79      0.85 o
   3   7   7       12.12       12.44      1.19 o
  -4   8   7       15.53       17.43      1.21 o
  -3   8   7        7.93        7.00      0.74 o
  -2   8   7        6.47        9.27      0.85 o
  -1   8   7      157.07      135.60      2.62 o
   0   8   7        1.32        0.99      0.59 <
   1   8   7       35.94       31.46      1.46 o
   2   8   7        9.84       11.46      0.93 o
   3   8   7        0.46        0.76      0.65 <
  -3   9   7        1.52        2.98      0.52 o
  -2   9   7      107.46      122.63      2.32 o
  -1   9   7        1.11       -0.56      0.50 <
   0   9   7       16.49       18.60      0.92 o
   1   9   7       17.51       19.99      1.05 o
   2   9   7        1.78        3.30      0.57 o
  -3  10   7        5.83        5.27      0.69 o
  -2  10   7        8.24        5.46      0.69 o
  -1  10   7       45.90       49.55      1.64 o
   0  10   7        3.17        4.01      0.70 o
   1  10   7       24.86       25.72      1.13 o
  -1  11   7       24.03       22.08      1.69 o
  -1 -14   8        3.42        3.90      1.07 o
   0 -14   8        1.25        1.02      0.55 <
   1 -14   8        6.63        5.91      0.90 o
   2 -14   8        8.16        7.77      0.87 o
  -2 -13   8       35.09       25.27      1.73 o
  -1 -13   8       40.09       42.53      1.23 o
   0 -13   8       22.91       19.78      0.91 o
   1 -13   8       12.41       15.44      1.18 o
   2 -13   8       35.05       38.34      1.91 o
   3 -13   8        2.52        4.42      0.68 o
  -2 -12   8       14.54       11.81      0.95 o
  -1 -12   8      150.82      162.21      2.26 o
   0 -12   8       43.68       35.43      1.35 o
   1 -12   8       41.07       37.30      1.58 o
   2 -12   8       37.88       37.13      1.66 o
   3 -12   8        6.19        5.91      0.61 o
   4 -12   8       10.55        7.48      1.06 o
  -3 -11   8        5.96        3.37      0.96 o
  -2 -11   8        9.01       12.19      0.94 o
  -1 -11   8       34.21       23.86      1.17 o
   0 -11   8      100.58       87.18      2.36 o
   1 -11   8       14.45       15.30      1.06 o
   2 -11   8       87.19       88.43      2.15 o
   3 -11   8       16.38       13.41      0.90 o
   4 -11   8        0.23       -0.52      0.46 <
  -3 -10   8        2.18        0.82      0.71 <
  -2 -10   8       62.74       70.15      2.04 o
  -1 -10   8       48.76       48.59      1.80 o
   0 -10   8        1.89        1.06      0.67 <
   1 -10   8       72.37       73.80      1.94 o
   2 -10   8       78.88       87.83      1.95 o
   3 -10   8      132.52      127.85      2.51 o
   4 -10   8        9.13        9.22      0.71 o
  -4  -9   8        1.79        1.34      0.75 <
  -3  -9   8       35.00       33.20      1.58 o
  -2  -9   8       11.63       11.98      1.04 o
  -1  -9   8       53.98       70.36      1.78 o
   0  -9   8      224.41      249.67      3.52 o
   1  -9   8      116.10      109.04      1.96 o
   2  -9   8      198.95      216.73      3.38 o
   3  -9   8      101.79      109.47      2.05 o
   4  -9   8        0.21       -0.01      0.41 <
   5  -9   8        1.23        0.76      0.39 <
  -4  -8   8        7.06        6.06      1.30 o
  -3  -8   8        5.62        6.21      1.15 o
  -2  -8   8       30.06       30.72      1.29 o
  -1  -8   8        0.89        1.85      0.54 o
   0  -8   8      217.69      226.66      3.28 o
   1  -8   8      201.86      189.69      2.55 o
   2  -8   8       35.96       39.08      1.41 o
   3  -8   8      144.61      161.23      2.86 o
   4  -8   8       50.63       42.18      1.45 o
   5  -8   8        3.65        4.27      0.53 o
  -4  -7   8       23.36       23.15      2.26 o
  -3  -7   8      120.51      124.81      2.42 o
  -2  -7   8      123.95      122.63      2.07 o
  -1  -7   8       70.31       64.72      1.38 o
   0  -7   8       73.34       83.70      1.65 o
   1  -7   8        2.61        2.76      0.63 o
   2  -7   8      320.95      332.99      3.71 o
   3  -7   8      137.69      134.17      2.29 o
   4  -7   8      114.02      103.33      2.31 o
   5  -7   8       27.55       29.96      1.09 o
  -5  -6   8      138.42      140.37      3.66 o
  -4  -6   8       21.95       23.05      2.33 o
  -3  -6   8        0.00        1.98      0.79 <
  -2  -6   8     1406.41     1462.75      9.32 o
  -1  -6   8      271.63      269.34      2.82 o
   0  -6   8       25.00       22.41      0.85 o
   1  -6   8       74.37       79.94      1.53 o
   2  -6   8      185.49      185.87      2.90 o
   3  -6   8      237.99      248.09      3.08 o
   4  -6   8       14.16       16.45      0.87 o
   5  -6   8        3.89        3.93      0.57 o
  -5  -5   8        5.30        4.67      0.66 o
  -4  -5   8       18.99       15.96      1.73 o
  -3  -5   8      108.03      104.86      2.74 o
  -2  -5   8      184.29      188.88      2.62 o
  -1  -5   8       20.60       17.93      0.67 o
   0  -5   8     1005.04     1043.31      5.13 o
   1  -5   8      296.45      303.27      2.56 o
   2  -5   8      225.35      237.23      2.41 o
   3  -5   8       18.45       17.41      0.88 o
   4  -5   8       13.43       10.94      0.79 o
   5  -5   8        8.72        6.41      0.77 o
  -5  -4   8        2.66        0.95      0.58 <
  -4  -4   8        0.14       -0.28      0.77 <
  -3  -4   8       88.98       94.35      2.23 o
  -2  -4   8      121.28      116.49      2.25 o
  -1  -4   8      105.43      101.17      1.50 o
   0  -4   8       40.19       41.01      1.04 o
   1  -4   8        7.04       10.19      0.56 o
   2  -4   8       48.24       47.57      0.99 o
   3  -4   8      102.02      104.17      1.91 o
   4  -4   8        5.47        7.91      0.73 o
   5  -4   8        0.03        0.82      0.58 <
  -5  -3   8        1.69        2.00      0.99 <
  -4  -3   8       41.17       43.90      1.59 o
  -3  -3   8        0.61        0.16      0.47 <
  -2  -3   8       36.74       44.63      1.01 o
  -1  -3   8      593.76      622.38      4.36 o
   0  -3   8       21.34       21.24      0.82 o
   1  -3   8        4.52        5.58      0.45 o
   2  -3   8       18.38       17.04      0.64 o
   3  -3   8        0.03       -0.28      0.53 <
   4  -3   8      183.91      206.36      2.85 o
   5  -3   8       10.70       11.10      1.15 o
  -5  -2   8       24.90       25.35      1.62 o
  -4  -2   8        8.34        7.53      0.79 o
  -3  -2   8        8.81        9.21      0.64 o
  -2  -2   8        4.66        7.25      0.54 o
  -1  -2   8       47.83       45.95      1.24 o
   0  -2   8      195.16      171.88      2.98 o
   1  -2   8       21.30       19.61      0.65 o
   2  -2   8       15.31       14.67      0.60 o
   3  -2   8       98.15      104.28      1.73 o
   4  -2   8       25.59       23.15      1.18 o
   5  -2   8        2.94        3.46      0.81 o
  -5  -1   8       63.79       56.27      1.89 o
  -4  -1   8        8.35       16.12      1.10 o
  -3  -1   8       16.06       15.28      0.93 o
  -2  -1   8        0.04        1.03      0.37 <
  -1  -1   8       21.47       26.61      0.83 o
   0  -1   8        1.66        2.21      0.60 o
   1  -1   8      198.40      203.76      2.02 o
   2  -1   8       65.15       70.00      1.15 o
   3  -1   8       40.98       34.05      1.07 o
   4  -1   8        2.34        4.72      0.87 o
   5  -1   8       14.57       15.67      1.12 o
  -5   0   8      161.36      157.50      2.81 o
  -4   0   8       17.71       15.71      1.06 o
  -3   0   8        3.05        2.82      0.56 o
  -2   0   8       40.73       52.39      1.10 o
  -1   0   8      229.51      245.30      2.03 o
   0   0   8        7.14        7.44      0.48 o
   1   0   8      578.14      564.06      3.24 o
   2   0   8       90.12       91.91      1.57 o
   3   0   8       89.22      101.34      1.82 o
   4   0   8        0.49        2.06      0.75 <
   5   0   8        8.77        9.59      1.21 o
  -5   1   8        0.15       -0.78      0.94 <
  -4   1   8       47.03       53.43      1.86 o
  -3   1   8        2.00        1.19      0.51 <
  -2   1   8      125.32      118.40      1.64 o
  -1   1   8      293.06      295.32      2.27 o
   0   1   8     1429.16     1506.67      5.80 o
   1   1   8      121.32      119.41      1.57 o
   2   1   8      327.82      327.65      3.08 o
   3   1   8       65.21       74.77      1.73 o
   4   1   8       77.86       71.21      2.11 o
   5   1   8       30.99       28.89      1.55 o
  -5   2   8        2.40        1.65      0.69 <
  -4   2   8        0.23        0.40      0.65 <
  -3   2   8        4.24        4.94      0.65 o
  -2   2   8      838.88      846.11      4.33 o
  -1   2   8       94.19       93.39      1.53 o
   0   2   8       85.08       98.06      1.73 o
   1   2   8       77.80       71.99      1.39 o
   2   2   8      706.10      716.53      4.65 o
   3   2   8       46.58       50.94      1.49 o
   4   2   8       39.77       37.86      1.59 o
   5   2   8        0.11        4.15      1.76 <
  -5   3   8        2.48        2.94      0.60 o
  -4   3   8       81.99       89.08      2.09 o
  -3   3   8      117.19      127.26      1.96 o
  -2   3   8      809.36      817.41      4.39 o
  -1   3   8       47.14       42.19      0.95 o
   0   3   8       34.80       39.86      1.26 o
   1   3   8      199.38      190.40      2.47 o
   2   3   8      217.20      239.58      2.78 o
   3   3   8        3.30        2.09      0.65 o
   4   3   8        1.59        1.97      0.87 <
  -5   4   8       61.44       64.57      1.72 o
  -4   4   8       20.14       20.43      0.96 o
  -3   4   8      301.89      313.40      3.19 o
  -2   4   8      132.20      131.86      2.15 o
  -1   4   8       25.22       21.29      1.01 o
   0   4   8       99.53      107.69      1.86 o
   1   4   8      127.62      119.24      2.09 o
   2   4   8      492.25      540.78      4.04 o
   3   4   8       17.53       14.06      0.98 o
   4   4   8       25.25       24.63      1.29 o
  -5   5   8        7.66        6.43      0.55 o
  -4   5   8        9.89       10.55      0.94 o
  -3   5   8      609.60      647.89      5.30 o
  -2   5   8       53.93       54.67      1.32 o
  -1   5   8      192.42      212.36      2.94 o
   0   5   8      291.76      306.64      3.05 o
   1   5   8        7.68        7.66      0.92 o
   2   5   8      283.59      285.18      3.79 o
   3   5   8        0.03        0.91      1.20 <
   4   5   8        4.44        5.55      0.87 o
  -4   6   8        1.17        1.75      0.68 <
  -3   6   8       57.49       61.12      1.66 o
  -2   6   8       63.45       63.67      1.93 o
  -1   6   8       35.09       35.05      1.51 o
   0   6   8      161.47      147.55      2.30 o
   1   6   8        7.13        6.71      0.90 o
   2   6   8       44.46       47.36      1.61 o
   3   6   8       17.82       19.47      1.41 o
  -4   7   8        1.40        1.15      0.43 <
  -3   7   8        0.77        0.58      0.57 <
  -2   7   8       42.85       47.49      1.60 o
  -1   7   8      170.54      155.42      2.79 o
   0   7   8      118.50      101.46      1.88 o
   1   7   8        0.76        0.75      0.62 <
   2   7   8        2.62        1.72      0.67 <
   3   7   8        1.92        1.97      0.66 <
  -4   8   8       14.62       15.54      1.43 o
  -3   8   8        0.59        0.84      0.53 <
  -2   8   8        4.97        3.41      0.64 o
  -1   8   8      187.83      196.38      3.10 o
   0   8   8       26.17       21.66      1.16 o
   1   8   8        4.87        4.79      0.70 o
   2   8   8        0.08       -0.75      0.50 <
  -3   9   8       21.35       20.65      0.86 o
  -2   9   8        0.80        0.42      0.41 <
  -1   9   8        0.78        1.02      0.49 <
   0   9   8        3.51        4.00      0.68 o
   1   9   8       11.97       15.86      0.84 o
  -2  10   8       31.26       29.49      1.87 o
  -1  10   8       96.69      103.57      2.48 o
   0  10   8        0.65        0.96      0.52 <
   0 -14   9       33.76       40.74      1.38 o
   1 -14   9        0.64        1.28      0.60 <
   2 -14   9        9.82        7.17      0.77 o
  -1 -13   9       18.36       21.62      0.92 o
   0 -13   9       28.56       31.17      1.30 o
   1 -13   9       18.05       21.91      1.28 o
   2 -13   9        2.20        1.95      0.76 <
   3 -13   9        3.54        2.40      0.83 <
  -2 -12   9       41.04       42.73      1.84 o
  -1 -12   9        1.33        3.11      0.49 o
   0 -12   9        1.39        2.09      0.56 o
   1 -12   9      188.80      188.13      3.17 o
   2 -12   9        0.06        0.45      0.60 <
   3 -12   9        0.47        0.95      0.53 <
  -3 -11   9        7.19        9.58      1.30 o
  -2 -11   9        7.27       10.27      0.92 o
  -1 -11   9      117.28      102.65      1.91 o
   0 -11   9        1.60        2.01      0.66 o
   1 -11   9        3.82        5.33      0.74 o
   2 -11   9      120.50      119.54      2.45 o
   3 -11   9        1.37        3.33      0.68 o
   4 -11   9       25.53       24.95      1.34 o
  -3 -10   9       10.49       13.10      1.21 o
  -2 -10   9       39.38       33.57      1.98 o
  -1 -10   9       39.69       38.76      1.40 o
   0 -10   9      710.70      757.21      6.56 o
   1 -10   9        0.14        0.11      0.57 <
   2 -10   9      152.44      166.16      2.98 o
   3 -10   9      150.21      146.03      3.06 o
   4 -10   9        1.33        1.54      0.54 <
  -4  -9   9        1.96        1.97      0.76 <
  -3  -9   9        0.01        1.38      0.73 <
  -2  -9   9      129.61      128.10      2.94 o
  -1  -9   9        4.47        3.52      0.65 o
   0  -9   9        2.40        4.46      1.07 o
   1  -9   9        8.84        8.92      0.76 o
   2  -9   9      132.32      145.95      2.82 o
   3  -9   9      241.15      246.66      3.47 o
   4  -9   9        0.86        1.34      0.61 <
  -4  -8   9        8.60        7.88      1.39 o
  -3  -8   9       23.96       25.83      1.82 o
  -2  -8   9       24.55       25.74      1.23 o
  -1  -8   9       74.85       75.11      1.80 o
   0  -8   9       13.01       11.59      0.85 o
   1  -8   9       57.09       53.26      1.44 o
   2  -8   9      257.12      275.50      3.09 o
   3  -8   9       17.20       15.41      1.09 o
   4  -8   9       17.43       16.22      0.97 o
   5  -8   9      125.85      134.08      2.67 o
  -4  -7   9       24.41       24.37      2.23 o
  -3  -7   9       48.68       52.06      2.01 o
  -2  -7   9        0.28        0.12      0.58 <
  -1  -7   9      160.95      162.70      2.31 o
   0  -7   9       50.10       44.84      1.27 o
   1  -7   9       49.77       38.84      1.34 o
   2  -7   9       61.23       58.24      1.63 o
   3  -7   9      250.79      249.31      3.62 o
   4  -7   9       16.85       17.52      0.93 o
   5  -7   9       25.72       29.29      1.01 o
  -4  -6   9        4.40        3.19      0.97 o
  -3  -6   9     1413.05     1607.19     13.29 o
  -2  -6   9      312.35      314.67      3.90 o
  -1  -6   9        1.33        1.70      0.40 o
   0  -6   9      637.15      667.22      4.17 o
   1  -6   9      169.44      143.65      1.92 o
   2  -6   9      630.27      642.66      4.96 o
   3  -6   9      155.86      159.00      2.33 o
   4  -6   9       69.14       63.26      1.50 o
   5  -6   9        1.11        2.23      0.49 o
  -5  -5   9       10.63        9.01      0.76 o
  -4  -5   9        0.00        1.25      1.20 <
  -3  -5   9      240.41      259.02      4.23 o
  -2  -5   9      538.50      555.08      4.93 o
  -1  -5   9        8.90        7.04      0.54 o
   0  -5   9       19.20       24.44      0.85 o
   1  -5   9      363.22      361.25      2.93 o
   2  -5   9      554.55      544.35      3.57 o
   3  -5   9        9.30        5.17      0.61 o
   4  -5   9       22.73       24.88      1.05 o
   5  -5   9       19.65       20.10      1.20 o
  -5  -4   9        0.61       -0.86      0.45 <
  -4  -4   9        4.56        6.01      1.00 o
  -3  -4   9        1.35       -0.45      0.46 <
  -2  -4   9      109.91      104.11      2.15 o
  -1  -4   9      169.14      189.64      2.01 o
   0  -4   9      114.58      130.56      1.54 o
   1  -4   9        4.71        3.83      0.43 o
   2  -4   9       63.40       60.81      1.16 o
   3  -4   9       87.44       85.82      1.64 o
   4  -4   9        2.62        1.09      0.55 <
   5  -4   9        4.17        0.92      0.71 <
  -5  -3   9        7.64        6.47      1.07 o
  -4  -3   9        6.45        4.71      0.78 o
  -3  -3   9       29.41       25.31      0.97 o
  -2  -3   9       94.89       88.35      1.47 o
  -1  -3   9      311.71      299.50      2.50 o
   0  -3   9        6.54        6.73      0.46 o
   1  -3   9      126.08      135.32      1.59 o
   2  -3   9       40.29       38.97      0.96 o
   3  -3   9       60.76       63.18      1.44 o
   4  -3   9        1.41        2.10      0.84 <
   5  -3   9        0.81        3.79      0.65 o
  -5  -2   9        0.71        0.38      0.87 <
  -4  -2   9       77.87       64.04      1.72 o
  -3  -2   9       13.29       11.47      0.84 o
  -2  -2   9        0.01        0.27      0.36 <
  -1  -2   9      177.24      219.99      2.16 o
   0  -2   9       58.31       55.54      1.06 o
   1  -2   9       99.60      108.74      1.37 o
   2  -2   9      273.61      283.11      2.39 o
   3  -2   9       12.18       11.24      0.67 o
   4  -2   9       22.56       25.73      1.41 o
   5  -2   9        6.76        8.15      0.84 o
  -5  -1   9        1.85        3.87      0.65 o
  -4  -1   9       23.53       20.09      1.11 o
  -3  -1   9       18.59       16.87      0.87 o
  -2  -1   9       80.01       77.31      1.27 o
  -1  -1   9      291.44      276.67      2.32 o
   0  -1   9        0.23        0.84      0.38 <
   1  -1   9      229.80      215.79      2.39 o
   2  -1   9      296.67      281.48      2.42 o
   3  -1   9        6.35        7.48      0.79 o
   4  -1   9      111.57      116.78      2.46 o
   5  -1   9        5.69        4.43      0.74 o
  -5   0   9        2.79        1.88      0.67 <
  -4   0   9       22.18       20.02      1.16 o
  -3   0   9       17.14       13.98      0.87 o
  -2   0   9       67.91       61.10      1.15 o
  -1   0   9       59.96       75.95      1.24 o
   0   0   9      201.83      218.64      2.21 o
   1   0   9      142.30      130.03      1.70 o
   2   0   9       63.71       65.60      1.55 o
   3   0   9      291.22      290.00      3.27 o
   4   0   9        6.65        7.77      0.98 o
   5   0   9       13.69       17.16      1.17 o
  -5   1   9        4.77        4.11      0.93 o
  -4   1   9        3.53        2.20      0.65 o
  -3   1   9        0.09        0.14      0.57 <
  -2   1   9      489.01      483.10      3.53 o
  -1   1   9        1.45        0.66      0.44 <
   0   1   9      881.41      892.36      4.80 o
   1   1   9       20.80       13.07      0.86 o
   2   1   9      615.72      653.61      4.97 o
   3   1   9      137.55      142.78      2.35 o
   4   1   9       53.71       66.57      1.93 o
  -5   2   9        0.08       -0.56      0.60 <
  -4   2   9        3.37        3.15      0.71 o
  -3   2   9      669.73      708.39      4.56 o
  -2   2   9      218.82      219.38      2.56 o
  -1   2   9        7.03        6.46      0.56 o
   0   2   9       34.45       31.51      1.31 o
   1   2   9      108.07      102.37      1.97 o
   2   2   9       57.74       60.86      1.71 o
   3   2   9       45.01       50.88      1.47 o
   4   2   9       13.76       12.84      0.97 o
  -5   3   9        1.18        1.58      0.47 o
  -4   3   9       25.34       25.59      1.12 o
  -3   3   9      690.11      774.46      5.39 o
  -2   3   9        9.48        7.72      0.66 o
  -1   3   9       51.40       52.44      1.25 o
   0   3   9        0.24        0.13      0.64 <
   1   3   9      180.27      179.97      2.49 o
   2   3   9        3.75        4.86      0.73 o
   3   3   9        0.78        0.56      0.66 <
   4   3   9        3.89        2.83      0.78 o
  -5   4   9       15.99       15.14      1.06 o
  -4   4   9       10.21       12.35      1.01 o
  -3   4   9        1.52        1.27      0.63 <
  -2   4   9       38.68       45.45      1.36 o
  -1   4   9       34.32       32.80      1.35 o
   0   4   9       74.19       71.65      1.77 o
   1   4   9       28.37       28.91      1.36 o
   2   4   9       18.72       16.81      0.95 o
   3   4   9       23.77       20.48      1.42 o
   4   4   9       44.20       53.70      2.11 o
  -4   5   9       43.97       42.90      1.46 o
  -3   5   9       40.12       39.95      1.39 o
  -2   5   9        0.57        0.55      0.60 <
  -1   5   9       21.79       17.99      0.97 o
   0   5   9       93.81       93.30      1.85 o
   1   5   9        1.07        1.22      0.60 <
   2   5   9      183.77      183.50      3.34 o
   3   5   9       29.45       34.88      1.74 o
  -4   6   9       14.66       14.79      0.96 o
  -3   6   9       25.66       25.75      1.18 o
  -2   6   9       56.57       59.62      1.82 o
  -1   6   9        8.14        5.08      0.75 o
   0   6   9       29.94       35.42      1.33 o
   1   6   9        1.46        1.09      0.61 <
   2   6   9       42.03       47.58      1.46 o
   3   6   9        2.74        1.92      0.66 <
  -4   7   9        1.53        1.72      0.51 o
  -3   7   9        0.11        0.77      0.52 <
  -2   7   9       19.89       15.22      0.99 o
  -1   7   9        4.60        1.42      0.60 <
   0   7   9       11.55       11.30      0.93 o
   1   7   9       41.28       35.57      1.24 o
   2   7   9       11.67       11.46      0.80 o
  -3   8   9        0.01       -0.45      0.50 <
  -2   8   9       42.31       41.31      1.31 o
  -1   8   9        7.29        7.77      0.72 o
   0   8   9        3.47        4.97      0.74 o
   1   8   9       11.80       13.88      0.81 o
  -2   9   9        3.21        2.54      0.61 o
  -1   9   9       10.08        7.88      0.59 o
   0   9   9        3.83        6.19      0.64 o
   0 -14  10        1.14        2.23      0.73 o
   1 -14  10       14.52       18.73      0.89 o
  -1 -13  10        2.05        0.67      0.63 <
   0 -13  10        0.13        0.26      0.43 <
   1 -13  10        3.57        4.28      0.68 o
   2 -13  10       16.36       16.25      1.19 o
  -2 -12  10       15.89       16.82      1.26 o
  -1 -12  10        4.41        3.91      0.56 o
   0 -12  10       12.83       14.98      0.92 o
   1 -12  10        0.87        0.88      0.68 <
   2 -12  10        5.50        6.61      0.79 o
   3 -12  10        2.14        1.33      0.60 <
  -3 -11  10        3.23        2.59      0.75 o
  -2 -11  10        3.06        4.40      0.92 o
  -1 -11  10       11.72       10.33      0.72 o
   0 -11  10       13.56        9.43      0.90 o
   1 -11  10       27.03       34.21      1.32 o
   2 -11  10       90.19      102.76      2.21 o
   3 -11  10        7.01        7.49      1.03 o
   4 -11  10        7.86        8.13      0.78 o
  -3 -10  10       35.29       37.28      1.44 o
  -2 -10  10        7.54        5.86      1.08 o
  -1 -10  10       41.81       33.35      1.27 o
   0 -10  10        0.19        2.16      0.75 <
   1 -10  10        3.78        1.68      0.49 o
   2 -10  10      264.96      262.12      3.66 o
   3 -10  10       34.42       41.35      1.67 o
   4 -10  10       24.37       25.15      1.09 o
  -4  -9  10        1.86        1.71      0.69 <
  -3  -9  10       22.37       19.15      2.12 o
  -2  -9  10      150.62      152.18      2.72 o
  -1  -9  10       54.46       55.98      1.61 o
   0  -9  10        0.14       -0.38      0.85 <
   1  -9  10      211.56      215.14      2.52 o
   2  -9  10       43.63       49.07      1.67 o
   3  -9  10      120.95      118.18      2.39 o
   4  -9  10       25.46       26.26      1.24 o
  -4  -8  10      103.77      105.05      3.79 o
  -3  -8  10        9.71       10.48      1.22 o
  -2  -8  10      171.56      179.99      2.97 o
  -1  -8  10        1.46        1.83      0.52 o
   0  -8  10        4.66        3.45      0.61 o
   1  -8  10      146.62      152.72      2.22 o
   2  -8  10       92.31      102.98      2.36 o
   3  -8  10       89.87       77.49      2.06 o
   4  -8  10       25.03       18.42      1.15 o
  -4  -7  10      158.71      162.10      5.04 o
  -3  -7  10       60.93       61.33      2.14 o
  -2  -7  10       96.37      101.92      2.25 o
  -1  -7  10       12.85       11.70      0.76 o
   0  -7  10       94.80       92.66      1.88 o
   1  -7  10        6.38        7.63      0.61 o
   2  -7  10      505.47      502.70      4.76 o
   3  -7  10       56.44       55.72      1.80 o
   4  -7  10       21.94       27.46      1.04 o
   5  -7  10        8.98        9.48      0.83 o
  -4  -6  10      122.56      132.34      3.37 o
  -3  -6  10       47.37       46.88      2.26 o
  -2  -6  10        1.73        1.26      0.52 <
  -1  -6  10       10.73        8.64      0.56 o
   0  -6  10       23.11       21.77      0.86 o
   1  -6  10        1.63        3.41      0.53 o
   2  -6  10      564.19      586.27      4.16 o
   3  -6  10      411.87      394.77      3.66 o
   4  -6  10        0.06        0.24      0.42 <
   5  -6  10       28.16       25.77      1.34 o
  -4  -5  10        0.46        1.42      1.17 <
  -3  -5  10      110.78      113.40      2.39 o
  -2  -5  10      569.88      596.96      5.28 o
  -1  -5  10       26.25       34.13      0.94 o
   0  -5  10       16.92       17.55      0.71 o
   1  -5  10       73.81       85.41      1.43 o
   2  -5  10      160.76      157.46      2.03 o
   3  -5  10       85.14       82.56      1.76 o
   4  -5  10      101.78      105.08      1.87 o
   5  -5  10        1.89        1.25      0.60 <
  -5  -4  10        5.82        6.87      0.70 o
  -4  -4  10       13.01       12.58      1.12 o
  -3  -4  10       17.28       17.25      0.97 o
  -2  -4  10       36.28       38.67      1.36 o
  -1  -4  10      389.27      375.30      2.98 o
   0  -4  10       44.72       50.31      1.10 o
   1  -4  10      149.66      142.61      1.87 o
   2  -4  10       13.88       13.26      0.73 o
   3  -4  10       26.85       21.95      0.93 o
   4  -4  10       32.08       25.76      1.30 o
   5  -4  10        5.08        6.52      0.96 o
  -5  -3  10        2.13        1.50      0.79 <
  -4  -3  10       33.84       31.21      1.38 o
  -3  -3  10       22.33       22.50      0.99 o
  -2  -3  10        0.33        0.71      0.41 <
  -1  -3  10        6.61        5.82      0.54 o
   0  -3  10        0.41        0.08      0.36 <
   1  -3  10       37.03       35.34      1.00 o
   2  -3  10      125.79      132.61      1.87 o
   3  -3  10       20.37       18.73      1.00 o
   4  -3  10        0.11        1.32      0.71 <
   5  -3  10        1.32        3.02      0.78 o
  -5  -2  10       56.63       46.95      2.47 o
  -4  -2  10      109.68      113.69      2.02 o
  -3  -2  10        0.64        0.82      0.59 <
  -2  -2  10       89.06      100.90      1.68 o
  -1  -2  10        7.85        7.74      0.58 o
   0  -2  10        1.19        1.62      0.37 o
   1  -2  10      231.68      235.20      2.42 o
   2  -2  10       11.03       10.42      0.67 o
   3  -2  10      148.22      139.97      2.18 o
   4  -2  10       27.29       31.00      1.53 o
   5  -2  10       31.57       32.47      1.62 o
  -5  -1  10       21.46       17.96      1.69 o
  -4  -1  10       88.94       89.29      1.87 o
  -3  -1  10        7.26        7.00      0.65 o
  -2  -1  10       11.59        9.70      0.69 o
  -1  -1  10      526.12      539.00      3.56 o
   0  -1  10       35.23       35.61      0.96 o
   1  -1  10       37.43       41.67      1.12 o
   2  -1  10        6.63        5.54      0.67 o
   3  -1  10      150.85      149.10      2.51 o
   4  -1  10       41.70       40.06      1.71 o
  -5   0  10       18.46       14.19      1.00 o
  -4   0  10       41.06       42.67      1.38 o
  -3   0  10       12.87       14.41      0.89 o
  -2   0  10        0.32       -0.93      0.52 <
  -1   0  10       40.35       45.05      1.10 o
   0   0  10      198.64      204.98      2.50 o
   1   0  10        4.33        4.55      0.57 o
   2   0  10      722.13      732.58      5.28 o
   3   0  10       93.58       86.59      1.84 o
   4   0  10        0.96        2.41      0.83 <
  -5   1  10        6.78        9.85      0.90 o
  -4   1  10       15.31       13.69      0.88 o
  -3   1  10       84.55       87.92      1.92 o
  -2   1  10      381.81      383.17      3.40 o
  -1   1  10        8.13        6.49      0.64 o
   0   1  10       51.51       51.57      1.48 o
   1   1  10       21.54       20.16      1.01 o
   2   1  10      419.26      428.89      4.23 o
   3   1  10      187.73      169.00      2.47 o
   4   1  10        0.26        1.95      0.71 <
  -5   2  10        3.51        4.15      0.69 o
  -4   2  10        3.06        2.59      0.57 o
  -3   2  10       49.27       50.67      1.51 o
  -2   2  10       88.44       84.95      1.72 o
  -1   2  10       13.01       12.03      0.72 o
   0   2  10       97.42      102.30      2.35 o
   1   2  10        2.22        4.11      0.64 o
   2   2  10       14.19       19.01      1.08 o
   3   2  10      268.79      274.03      3.31 o
   4   2  10       37.99       35.14      1.59 o
  -5   3  10       19.45       16.18      1.49 o
  -4   3  10      199.19      213.75      2.55 o
  -3   3  10      122.56      134.50      2.51 o
  -2   3  10      173.44      185.46      2.44 o
  -1   3  10       17.33       17.01      0.94 o
   0   3  10      122.38      114.26      2.48 o
   1   3  10       93.06       98.83      2.49 o
   2   3  10       10.87       10.91      1.02 o
   3   3  10      169.44      184.38      2.77 o
   4   3  10        2.47        2.31      0.85 <
  -4   4  10      151.03      151.68      2.83 o
  -3   4  10       27.53       33.50      1.29 o
  -2   4  10      172.66      185.83      3.18 o
  -1   4  10       45.35       43.29      1.60 o
   0   4  10       20.65       18.12      1.13 o
   1   4  10        3.16        1.78      0.56 o
   2   4  10       18.22       14.95      0.91 o
   3   4  10        9.33        9.47      0.89 o
  -4   5  10       61.84       73.06      1.84 o
  -3   5  10       18.02       15.77      0.99 o
  -2   5  10       48.35       51.78      2.01 o
  -1   5  10       82.73       77.95      2.06 o
   0   5  10      134.08      116.62      2.24 o
   1   5  10       35.31       38.55      1.21 o
   2   5  10      109.05      123.56      2.54 o
   3   5  10       34.15       36.97      1.80 o
  -4   6  10        0.08        0.12      0.42 <
  -3   6  10        4.19        7.11      1.03 o
  -2   6  10       12.98       10.36      1.01 o
  -1   6  10        5.15        3.84      0.68 o
   0   6  10      194.28      199.75      3.13 o
   1   6  10       82.32       91.45      1.85 o
   2   6  10        0.00        0.97      0.49 <
  -3   7  10        3.71        5.79      0.88 o
  -2   7  10       23.65       26.07      1.29 o
  -1   7  10        0.90        1.78      0.53 o
   0   7  10        5.58        3.67      0.60 o
   1   7  10       62.99       58.44      1.49 o
   2   7  10        0.10       -1.72      0.93 <
  -2   8  10       10.95       12.12      0.77 o
  -1   8  10        1.01       -0.02      0.40 <
   0   8  10       33.30       38.11      1.34 o
  -1 -13  11        6.34        4.00      1.10 o
   0 -13  11        2.47        4.50      0.48 o
   1 -13  11        5.85        6.47      0.61 o
   2 -13  11        6.79        5.73      0.75 o
  -2 -12  11       24.60       25.28      1.30 o
  -1 -12  11       71.99       70.52      1.66 o
   0 -12  11        3.78        2.47      0.51 o
   1 -12  11       16.88       15.64      1.12 o
   2 -12  11       30.17       26.69      1.24 o
   3 -12  11       25.74       31.07      2.12 o
  -2 -11  11        2.84        4.08      0.71 o
  -1 -11  11       25.47       24.11      1.04 o
   0 -11  11      190.78      194.64      2.58 o
   1 -11  11       55.87       63.55      2.20 o
   2 -11  11        0.17        0.11      0.47 <
   3 -11  11       96.77      101.06      2.13 o
  -3 -10  11        8.51        8.81      1.27 o
  -2 -10  11       33.86       32.70      1.87 o
  -1 -10  11       29.37       34.75      1.42 o
   0 -10  11        6.70        6.06      0.69 o
   1 -10  11       55.32       58.51      1.62 o
   2 -10  11       50.78       55.68      1.70 o
   3 -10  11        3.85        1.97      0.63 o
   4 -10  11        4.87        7.04      0.83 o
  -3  -9  11        0.97        0.76      0.82 <
  -2  -9  11      235.17      239.61      3.35 o
  -1  -9  11       36.82       35.49      1.37 o
   0  -9  11      115.84      103.81      3.42 o
   1  -9  11       30.97       31.26      1.26 o
   2  -9  11       27.08       25.51      1.51 o
   3  -9  11      171.68      175.85      2.78 o
   4  -9  11       34.84       32.59      1.24 o
  -4  -8  11       20.67       19.69      1.62 o
  -3  -8  11      236.86      238.67      4.56 o
  -2  -8  11       67.25       69.59      1.78 o
  -1  -8  11        5.63        3.79      0.64 o
   0  -8  11      152.18      157.69      2.65 o
   1  -8  11      236.02      239.63      3.18 o
   2  -8  11       22.15       17.35      0.98 o
   3  -8  11      552.95      557.39      5.17 o
   4  -8  11        1.04        2.44      0.47 o
  -4  -7  11       12.18       10.65      1.44 o
  -3  -7  11      169.85      185.36      3.54 o
  -2  -7  11      223.65      234.52      3.16 o
  -1  -7  11       81.01       84.81      1.70 o
   0  -7  11        5.23        7.74      0.70 o
   1  -7  11       59.47       54.42      1.42 o
   2  -7  11      135.65      136.74      2.14 o
   3  -7  11       35.04       37.76      1.49 o
   4  -7  11        5.51        7.87      0.72 o
  -4  -6  11       71.25       78.87      3.57 o
  -3  -6  11       10.91       11.94      1.09 o
  -2  -6  11       20.91       24.35      1.07 o
  -1  -6  11      188.48      207.02      2.30 o
   0  -6  11       60.65       66.15      1.40 o
   1  -6  11       15.56       11.88      0.91 o
   2  -6  11      170.46      158.72      2.29 o
   3  -6  11        0.03        0.26      0.54 <
   4  -6  11       34.88       31.73      1.21 o
  -4  -5  11        6.37        5.50      1.33 o
  -3  -5  11        1.88        1.63      0.50 o
  -2  -5  11      166.69      186.35      2.90 o
  -1  -5  11        0.04       -0.28      0.42 <
   0  -5  11      489.77      522.36      3.94 o
   1  -5  11      172.99      186.47      2.62 o
   2  -5  11      133.21      129.02      2.11 o
   3  -5  11       18.11       17.47      1.03 o
   4  -5  11       49.49       44.37      1.47 o
  -4  -4  11       14.14       13.76      0.94 o
  -3  -4  11       20.50       19.04      1.13 o
  -2  -4  11       61.65       60.40      1.55 o
  -1  -4  11       70.03       61.28      1.16 o
   0  -4  11       93.20       96.50      1.64 o
   1  -4  11      217.99      206.57      2.75 o
   2  -4  11        0.51        0.97      0.45 <
   3  -4  11        0.21       -0.09      0.59 <
   4  -4  11        7.29        8.09      0.82 o
  -4  -3  11        0.04        0.74      0.58 <
  -3  -3  11        0.01        0.18      0.89 <
  -2  -3  11        2.25        1.89      0.50 o
  -1  -3  11       28.26       21.30      0.81 o
   0  -3  11       10.00        9.39      0.59 o
   1  -3  11        0.61       -0.50      0.45 <
   2  -3  11       26.92       28.44      1.22 o
   3  -3  11        2.44        2.15      0.59 o
   4  -3  11       12.47       13.00      1.11 o
  -5  -2  11        0.28        1.56      0.77 <
  -4  -2  11       17.57       15.91      0.92 o
  -3  -2  11       16.59       21.63      1.18 o
  -2  -2  11        0.12        0.12      0.47 <
  -1  -2  11       17.81       12.19      0.65 o
   0  -2  11        0.01        1.26      0.41 o
   1  -2  11      144.49      137.74      2.09 o
   2  -2  11      185.34      187.24      2.90 o
   3  -2  11        7.59        5.07      0.72 o
   4  -2  11       30.34       32.82      1.55 o
  -4  -1  11       55.80       54.02      1.54 o
  -3  -1  11        0.41        0.41      0.61 <
  -2  -1  11        3.97        5.17      0.58 o
  -1  -1  11       75.46       69.56      1.46 o
   0  -1  11       19.98       30.62      1.19 o
   1  -1  11      199.36      222.46      2.70 o
   2  -1  11       31.18       27.70      1.17 o
   3  -1  11       15.41       16.31      0.99 o
   4  -1  11        6.05        7.97      0.94 o
  -5   0  11        1.87        1.51      0.83 <
  -4   0  11       28.98       26.94      1.04 o
  -3   0  11       34.12       33.30      1.12 o
  -2   0  11       28.44       27.37      1.06 o
  -1   0  11       43.99       48.96      1.26 o
   0   0  11       59.95       63.91      1.51 o
   1   0  11      131.93      127.67      2.21 o
   2   0  11      236.60      236.39      3.45 o
   3   0  11        8.76        8.22      0.81 o
   4   0  11        0.57       -0.18      0.53 <
  -4   1  11        0.74        0.48      0.60 <
  -3   1  11        0.65        0.99      0.58 <
  -2   1  11       20.96       19.88      0.96 o
  -1   1  11      103.82      112.34      2.04 o
   0   1  11       38.11       41.25      1.57 o
   1   1  11      119.55      109.69      1.98 o
   2   1  11      194.26      192.72      3.12 o
   3   1  11      171.07      167.34      2.73 o
   4   1  11       18.53       19.04      1.17 o
  -4   2  11       45.06       54.02      1.43 o
  -3   2  11        5.48        7.67      0.75 o
  -2   2  11      494.52      525.00      4.76 o
  -1   2  11       38.34       41.37      1.27 o
   0   2  11       14.10       19.55      1.38 o
   1   2  11      253.23      263.35      3.91 o
   2   2  11       73.94       67.62      1.87 o
   3   2  11      212.32      218.19      3.32 o
  -4   3  11        4.95        4.69      0.48 o
  -3   3  11      182.38      192.66      2.72 o
  -2   3  11        4.74        4.24      0.70 o
  -1   3  11        0.22        0.03      0.45 <
   0   3  11       39.54       39.56      1.58 o
   1   3  11       98.32       99.14      2.43 o
   2   3  11       34.50       36.54      1.34 o
   3   3  11      114.64      138.41      3.57 o
  -4   4  11        0.47        0.59      0.34 <
  -3   4  11      151.70      161.72      2.60 o
  -2   4  11        0.83        0.49      0.72 <
  -1   4  11        4.47        5.51      0.75 o
   0   4  11       11.84        9.94      0.93 o
   1   4  11        2.36        0.96      0.57 <
   2   4  11       29.10       31.92      1.56 o
   3   4  11        1.63        1.97      0.72 <
  -3   5  11        1.33        1.01      0.69 <
  -2   5  11      463.11      495.62      5.50 o
  -1   5  11       10.50       12.23      0.93 o
   0   5  11      201.27      203.73      3.11 o
   1   5  11       31.08       32.61      1.30 o
   2   5  11       35.63       41.54      1.55 o
  -3   6  11       50.19       54.28      1.94 o
  -2   6  11        0.93        0.44      0.57 <
  -1   6  11        2.14        4.10      0.69 o
   0   6  11        0.13       -0.36      0.54 <
   1   6  11       11.29        9.90      0.72 o
   2   6  11        4.67        5.61      1.20 o
  -2   7  11       13.57       11.92      0.79 o
  -1   7  11        0.83        0.20      0.58 <
   0   7  11        0.90        1.78      0.65 <
   1   7  11        7.31        8.25      1.25 o
   0 -13  12        9.92       12.24      0.98 o
   1 -13  12        6.24        3.08      0.61 o
  -1 -12  12        0.79        2.17      0.60 o
   0 -12  12       25.80       27.47      1.13 o
   1 -12  12       43.34       45.09      1.35 o
   2 -12  12        2.30        4.47      0.60 o
  -2 -11  12        6.56        2.00      0.58 o
  -1 -11  12       68.13       74.80      2.60 o
   0 -11  12       22.01       17.90      0.95 o
   1 -11  12        2.07        1.36      0.57 <
   2 -11  12       48.29       55.42      1.50 o
   3 -11  12      117.32      114.59      2.57 o
  -3 -10  12       25.15       23.99      1.62 o
  -2 -10  12       30.70       22.14      1.42 o
  -1 -10  12        1.01        0.31      0.67 <
   0 -10  12       49.33       52.38      1.41 o
   1 -10  12       52.22       53.18      1.35 o
   2 -10  12        0.66        1.67      0.53 o
   3 -10  12       15.63       21.81      1.12 o
  -3  -9  12       43.15       45.81      1.85 o
  -2  -9  12      169.40      165.74      3.01 o
  -1  -9  12        8.12        7.46      0.89 o
   0  -9  12       26.93       24.60      1.16 o
   1  -9  12       44.63       44.74      1.30 o
   2  -9  12        7.47        6.28      0.78 o
   3  -9  12        6.28        9.59      0.88 o
   4  -9  12       98.56      110.25      2.42 o
  -3  -8  12        3.01        2.53      0.76 o
  -2  -8  12        1.47        1.87      0.63 <
  -1  -8  12        0.00        1.17      0.68 <
   0  -8  12       86.05       87.28      2.01 o
   1  -8  12       53.31       50.75      1.54 o
   2  -8  12      142.65      139.29      2.68 o
   3  -8  12       40.02       35.84      1.55 o
   4  -8  12      103.67      107.10      2.55 o
  -4  -7  12       78.20       79.01      3.00 o
  -3  -7  12       11.01       12.71      0.94 o
  -2  -7  12       14.17       13.98      1.03 o
  -1  -7  12        6.57        7.00      0.67 o
   0  -7  12       39.20       42.10      1.37 o
   1  -7  12        4.24        6.36      0.84 o
   2  -7  12        1.58        1.52      0.55 <
   3  -7  12       36.44       28.77      1.25 o
   4  -7  12        0.09        1.14      0.60 <
  -4  -6  12      222.64      227.10      3.76 o
  -3  -6  12       15.55       17.92      0.83 o
  -2  -6  12      307.43      335.90      3.42 o
  -1  -6  12      110.36      118.83      1.85 o
   0  -6  12       42.33       44.21      1.26 o
   1  -6  12      180.64      179.63      3.14 o
   2  -6  12        1.03        1.37      0.57 <
   3  -6  12       27.68       26.63      1.23 o
   4  -6  12       12.39       11.89      1.06 o
  -4  -5  12        0.15       -0.16      0.68 <
  -3  -5  12        2.20        1.37      0.66 <
  -2  -5  12       81.92       82.58      1.68 o
  -1  -5  12      109.47      119.79      2.07 o
   0  -5  12       15.18       14.71      0.77 o
   1  -5  12      231.63      224.96      3.03 o
   2  -5  12       24.14       24.08      1.23 o
   3  -5  12       14.94       13.54      0.98 o
   4  -5  12        1.49        3.81      0.54 o
  -4  -4  12       20.31       16.65      1.00 o
  -3  -4  12      117.45      120.52      2.92 o
  -2  -4  12      200.36      205.26      2.85 o
  -1  -4  12      216.72      236.86      2.48 o
   0  -4  12       45.72       49.60      1.18 o
   1  -4  12        4.63        5.55      0.60 o
   2  -4  12       12.34       10.64      0.81 o
   3  -4  12       10.42        9.57      1.19 o
   4  -4  12       51.54       61.95      1.83 o
  -4  -3  12        0.88        1.78      0.55 o
  -3  -3  12       24.37       25.54      1.30 o
  -2  -3  12      145.65      147.97      2.33 o
  -1  -3  12       25.97       26.54      0.93 o
   0  -3  12       18.66       16.89      0.79 o
   1  -3  12       18.81       17.19      0.96 o
   2  -3  12        7.50        6.08      0.74 o
   3  -3  12        4.47        3.17      0.60 o
   4  -3  12       22.40       16.46      1.05 o
  -4  -2  12       15.86       14.67      1.12 o
  -3  -2  12        9.06       10.28      0.87 o
  -2  -2  12      133.35      134.66      2.10 o
  -1  -2  12       50.32       55.29      1.43 o
   0  -2  12        2.79        3.96      0.59 o
   1  -2  12      137.27      140.04      2.42 o
   2  -2  12       25.43       23.87      1.15 o
   3  -2  12        3.37        1.62      0.58 <
   4  -2  12        8.61        6.03      0.75 o
  -4  -1  12        0.66        0.93      0.51 <
  -3  -1  12       40.47       39.78      1.46 o
  -2  -1  12       98.84       99.25      1.97 o
  -1  -1  12      377.43      388.53      4.02 o
   0  -1  12       65.14       64.17      1.70 o
   1  -1  12      284.71      287.77      3.93 o
   2  -1  12       44.82       44.82      1.38 o
   3  -1  12        1.72        0.37      0.63 <
   4  -1  12        0.37        2.04      0.78 <
  -4   0  12       43.33       40.20      1.20 o
  -3   0  12       40.97       43.54      1.50 o
  -2   0  12      302.76      323.37      3.45 o
  -1   0  12      272.07      293.93      3.55 o
   0   0  12       99.00       99.07      2.36 o
   1   0  12       24.72       25.33      1.16 o
   2   0  12        0.02        0.56      0.63 <
   3   0  12       11.63       11.94      0.98 o
   4   0  12      171.23      180.22      3.32 o
  -4   1  12       16.91       17.09      0.91 o
  -3   1  12       17.74       15.10      0.93 o
  -2   1  12       24.44       25.54      1.12 o
  -1   1  12       17.15       16.97      0.89 o
   0   1  12       10.76       10.57      1.14 o
   1   1  12       47.42       46.04      1.70 o
   2   1  12      131.31      128.35      2.41 o
   3   1  12      324.76      328.80      4.23 o
  -4   2  12      215.81      220.80      2.54 o
  -3   2  12       36.06       38.87      1.45 o
  -2   2  12        0.41        0.65      0.55 <
  -1   2  12        0.02        0.27      0.51 <
   0   2  12      156.22      148.07      2.87 o
   1   2  12        1.94        4.07      0.74 o
   2   2  12        0.54        0.72      0.52 <
   3   2  12       22.09       17.25      0.93 o
  -4   3  12       23.45       23.84      1.77 o
  -3   3  12       14.29       14.27      0.76 o
  -2   3  12        0.14       -0.66      0.54 <
  -1   3  12        8.38        8.57      0.68 o
   0   3  12       54.00       52.84      1.51 o
   1   3  12       70.23       71.80      1.74 o
   2   3  12       20.13       24.30      1.37 o
   3   3  12      196.88      217.34      5.35 o
  -3   4  12        3.68        2.31      0.57 o
  -2   4  12        8.39        6.83      0.84 o
  -1   4  12        1.70        1.21      0.54 <
   0   4  12        7.75        4.81      0.74 o
   1   4  12        3.54        2.54      0.50 o
   2   4  12       14.74       12.75      0.80 o
  -3   5  12       78.16       76.07      2.17 o
  -2   5  12      162.08      165.90      2.88 o
  -1   5  12        5.02        4.29      0.72 o
   0   5  12       10.23       11.38      0.78 o
   1   5  12        0.75        1.23      0.51 <
   2   5  12       14.65       16.38      1.08 o
  -2   6  12       34.23       28.89      1.10 o
  -1   6  12       61.90       59.96      2.12 o
   0   6  12        9.98        8.28      0.91 o
   1   6  12       15.52       15.53      1.63 o
  -1 -12  13       22.38       21.53      1.84 o
   0 -12  13       11.78       14.17      0.87 o
   1 -12  13       59.79       66.13      2.16 o
  -2 -11  13       56.83       51.51      2.64 o
  -1 -11  13       80.17       78.10      2.00 o
   0 -11  13        4.73        2.75      0.67 o
   1 -11  13        5.16        2.32      0.78 <
   2 -11  13       73.56       67.10      1.45 o
  -2 -10  13       35.10       40.32      1.75 o
  -1 -10  13       26.32       29.62      1.45 o
   0 -10  13       16.26       13.39      1.15 o
   1 -10  13       37.06       37.12      1.33 o
   2 -10  13        0.03       -0.07      0.42 <
   3 -10  13      335.16      330.49      4.23 o
  -3  -9  13        3.76        4.01      0.90 o
  -2  -9  13        8.03        8.02      0.72 o
  -1  -9  13       20.67       18.51      1.29 o
   0  -9  13       34.44       32.75      1.39 o
   1  -9  13       72.79       70.04      1.90 o
   2  -9  13        0.68       -0.55      0.50 <
   3  -9  13      159.64      169.22      2.74 o
  -3  -8  13        1.80        0.66      0.54 <
  -2  -8  13        0.04        2.09      0.54 o
  -1  -8  13       32.55       33.73      1.34 o
   0  -8  13       14.46       14.91      1.07 o
   1  -8  13       52.26       48.08      1.68 o
   2  -8  13        5.60        5.19      0.64 o
   3  -8  13      207.72      208.59      3.21 o
  -3  -7  13       18.74       18.14      1.27 o
  -2  -7  13       57.95       59.30      1.76 o
  -1  -7  13       25.72       28.99      1.29 o
   0  -7  13       21.11       24.99      1.19 o
   1  -7  13      329.44      333.16      4.22 o
   2  -7  13        0.37        1.10      0.65 <
   3  -7  13        7.27        4.63      0.66 o
  -3  -6  13        8.29        7.92      0.83 o
  -2  -6  13      251.23      278.01      3.06 o
  -1  -6  13       16.13       15.19      0.84 o
   0  -6  13      123.91      124.50      1.99 o
   1  -6  13       26.58       22.21      1.21 o
   2  -6  13      136.43      143.57      3.11 o
   3  -6  13        5.51        5.08      0.93 o
  -4  -5  13       59.03       70.87      2.84 o
  -3  -5  13       22.38       26.31      1.19 o
  -2  -5  13       35.95       37.54      1.20 o
  -1  -5  13      250.69      288.50      3.49 o
   0  -5  13      102.12       99.11      1.54 o
   1  -5  13       50.75       51.99      1.51 o
   2  -5  13      230.95      227.48      3.37 o
   3  -5  13        4.87        2.51      0.69 o
   4  -5  13        0.49       -1.03      0.67 <
  -4  -4  13      118.81      118.60      2.63 o
  -3  -4  13        1.74        1.91      0.56 o
  -2  -4  13       20.92       20.60      0.90 o
  -1  -4  13      127.35      136.99      2.06 o
   0  -4  13      169.36      185.25      2.35 o
   1  -4  13       48.75       56.71      1.43 o
   2  -4  13       31.90       33.74      1.26 o
   3  -4  13        0.29        0.18      0.51 <
   4  -4  13        5.79        7.71      1.10 o
  -4  -3  13        0.88        0.13      0.54 <
  -3  -3  13       68.23       67.61      1.88 o
  -2  -3  13        0.64       -0.42      0.52 <
  -1  -3  13       46.84       43.14      1.20 o
   0  -3  13      127.19      144.56      2.26 o
   1  -3  13        4.52        5.24      0.62 o
   2  -3  13      307.10      311.07      3.56 o
   3  -3  13       17.91       14.36      1.09 o
   4  -3  13        0.69        0.68      0.69 <
  -4  -2  13        0.04        0.40      0.49 <
  -3  -2  13       60.59       61.18      1.81 o
  -2  -2  13       27.33       28.09      1.11 o
  -1  -2  13        6.40        6.24      0.65 o
   0  -2  13       44.03       41.64      1.42 o
   1  -2  13       83.41       80.22      2.11 o
   2  -2  13       29.36       30.16      1.21 o
   3  -2  13        8.36        9.74      0.93 o
  -4  -1  13       57.39       59.24      2.02 o
  -3  -1  13        0.44        0.34      0.58 <
  -2  -1  13       50.71       51.22      1.59 o
  -1  -1  13      179.13      190.99      3.30 o
   0  -1  13      234.42      237.80      4.23 o
   1  -1  13      150.90      139.48      2.72 o
   2  -1  13        0.00        0.03      0.65 <
   3  -1  13        0.39        4.67      0.74 o
  -4   0  13       93.97       90.56      2.37 o
  -3   0  13       19.07       22.03      1.17 o
  -2   0  13      180.64      195.45      3.23 o
  -1   0  13       65.76       64.52      1.72 o
   0   0  13       61.08       66.23      1.93 o
   1   0  13      277.17      267.66      3.32 o
   2   0  13        1.32        1.06      0.56 <
   3   0  13      244.96      244.94      3.40 o
  -4   1  13        4.87        3.64      0.97 o
  -3   1  13       14.35       12.52      1.06 o
  -2   1  13       12.48       13.57      0.85 o
  -1   1  13       66.02       72.23      1.58 o
   0   1  13       13.59       12.03      1.10 o
   1   1  13       13.59       10.58      0.83 o
   2   1  13       10.43        9.66      0.80 o
   3   1  13        0.03        2.69      0.57 o
  -3   2  13        0.45       -1.13      0.51 <
  -2   2  13        2.44        1.72      0.61 <
  -1   2  13       62.45       61.48      1.51 o
   0   2  13        0.03       -0.20      0.45 <
   1   2  13        0.08        0.14      0.52 <
   2   2  13        1.85        0.90      0.56 <
  -3   3  13        1.17        0.80      0.46 <
  -2   3  13       20.55       21.15      1.17 o
  -1   3  13       48.96       48.78      1.50 o
   0   3  13        5.35        5.28      0.66 o
   1   3  13       68.91       68.98      1.68 o
   2   3  13       46.16       42.84      1.19 o
  -2   4  13       47.14       58.32      1.65 o
  -1   4  13       34.82       37.30      1.46 o
   0   4  13        4.04        1.76      0.49 o
   1   4  13       18.17       19.47      0.86 o
  -2   5  13        3.16        1.53      0.55 <
  -1   5  13       14.72       11.90      1.06 o
   0   5  13       38.38       44.43      1.70 o
  -1 -11  14      101.86      106.91      2.49 o
   0 -11  14       17.95       22.11      1.09 o
   1 -11  14        5.69        4.67      0.80 o
   2 -11  14        2.02        1.79      0.89 <
  -2 -10  14        8.13        5.06      1.12 o
  -1 -10  14       16.19       15.36      0.86 o
   0 -10  14        1.23        0.65      0.54 <
   1 -10  14        2.15        2.95      0.52 o
   2 -10  14        1.21        0.78      0.41 <
  -2  -9  14       21.95       23.85      1.33 o
  -1  -9  14       37.20       35.31      1.51 o
   0  -9  14       22.61       21.95      1.08 o
   1  -9  14       64.70       65.10      1.69 o
   2  -9  14        2.73        2.79      0.78 o
   3  -9  14        5.36        3.58      0.88 o
  -3  -8  14        5.23        2.65      0.96 <
  -2  -8  14       27.56       26.86      1.28 o
  -1  -8  14       38.89       43.29      1.51 o
   0  -8  14       75.06       73.98      1.71 o
   1  -8  14        2.53        1.98      0.53 o
   2  -8  14        0.76        2.27      0.76 <
   3  -8  14       11.52        9.92      0.95 o
  -3  -7  14        0.18       -0.73      0.57 <
  -2  -7  14        7.19        6.55      0.70 o
  -1  -7  14       48.53       48.98      1.70 o
   0  -7  14       86.27       83.28      1.85 o
   1  -7  14      130.74      126.88      2.49 o
   2  -7  14        5.36        5.80      0.79 o
   3  -7  14        0.29        0.99      0.61 <
  -3  -6  14       10.19        8.92      0.72 o
  -2  -6  14       19.03       16.47      0.85 o
  -1  -6  14        5.86        5.48      0.72 o
   0  -6  14       36.03       37.58      1.18 o
   1  -6  14       45.09       40.76      1.48 o
   2  -6  14        6.21        7.16      0.81 o
   3  -6  14        7.51        9.69      0.98 o
  -3  -5  14        2.29        1.69      0.51 o
  -2  -5  14       25.72       24.91      0.91 o
  -1  -5  14      110.64      117.37      2.07 o
   0  -5  14        1.93        2.01      0.43 o
   1  -5  14      381.50      383.68      3.78 o
   2  -5  14       15.78       14.47      0.90 o
   3  -5  14        3.54        3.64      0.56 o
  -3  -4  14        5.40        5.10      0.67 o
  -2  -4  14       26.29       26.96      0.94 o
  -1  -4  14      114.91      123.30      2.09 o
   0  -4  14       27.92       30.56      1.08 o
   1  -4  14        5.01        4.43      0.62 o
   2  -4  14       44.92       41.62      1.41 o
   3  -4  14        1.94        1.82      0.61 <
  -3  -3  14        0.64        0.30      0.48 <
  -2  -3  14       55.25       57.57      1.52 o
  -1  -3  14       34.63       37.77      1.21 o
   0  -3  14       57.84       61.46      1.51 o
   1  -3  14      211.89      213.42      2.88 o
   2  -3  14      136.16      133.98      2.45 o
   3  -3  14        3.67        3.52      0.81 o
  -3  -2  14       11.87       11.56      0.91 o
  -2  -2  14        2.32        3.07      0.60 o
  -1  -2  14       45.09       50.66      1.72 o
   0  -2  14        1.09        0.90      0.68 <
   1  -2  14       41.87       45.80      1.39 o
   2  -2  14       12.99       13.32      0.88 o
   3  -2  14        1.03       -0.38      0.62 <
  -3  -1  14       31.81       29.55      1.34 o
  -2  -1  14        6.34        5.00      0.80 o
  -1  -1  14        2.60        2.42      0.64 o
   0  -1  14        0.08       -0.11      0.61 <
   1  -1  14       15.08       15.09      1.22 o
   2  -1  14        3.77        2.89      0.65 o
   3  -1  14        5.11        5.04      0.79 o
  -3   0  14        5.00        4.21      0.81 o
  -2   0  14       14.97       14.20      1.06 o
  -1   0  14       81.08       77.67      2.01 o
   0   0  14      204.32      197.67      3.69 o
   1   0  14        1.85        2.70      0.71 o
   2   0  14       12.50       11.81      0.92 o
  -3   1  14        9.96        9.56      0.73 o
  -2   1  14       61.43       62.57      2.24 o
  -1   1  14        0.46        1.72      0.50 o
   0   1  14       40.70       40.23      1.25 o
   1   1  14      110.30      111.17      2.50 o
   2   1  14       24.86       24.09      1.40 o
  -3   2  14        9.07        7.79      1.14 o
  -2   2  14       16.39       16.58      0.81 o
  -1   2  14        5.99        5.28      0.62 o
   0   2  14        3.84        3.85      0.52 o
   1   2  14        1.93        2.20      0.48 o
   2   2  14        1.47        0.58      0.59 <
  -2   3  14       14.18       12.22      0.97 o
  -1   3  14        0.56        0.47      0.47 <
   0   3  14        7.73        6.90      0.60 o
   1   3  14        3.00        1.60      0.59 <
  -1   4  14        9.23       12.05      1.34 o
   0   4  14       44.54       49.34      2.27 o
  -1 -10  15        0.67        1.23      0.48 <
   0 -10  15        0.57        1.46      0.47 o
   1 -10  15       21.78       19.99      1.18 o
  -1  -9  15       11.65       11.46      0.83 o
   0  -9  15        1.84        1.59      0.53 o
   1  -9  15       17.70       14.80      0.79 o
   2  -9  15        0.02        0.11      0.71 <
  -2  -8  15        0.63        1.93      0.60 o
  -1  -8  15       36.39       37.15      1.48 o
   0  -8  15        1.30        0.91      0.48 <
   1  -8  15        1.39        1.40      0.47 o
   2  -8  15        8.86        9.26      0.97 o
  -2  -7  15        1.55        1.90      0.58 o
  -1  -7  15       43.74       49.26      1.53 o
   0  -7  15       72.94       74.58      1.59 o
   1  -7  15        2.48        2.70      0.55 o
   2  -7  15        2.08        1.95      0.64 o
  -2  -6  15       91.51       92.49      1.85 o
  -1  -6  15       65.28       67.49      1.59 o
   0  -6  15       82.77       82.14      1.55 o
   1  -6  15        0.33        0.07      0.43 <
   2  -6  15        0.04        0.26      0.44 <
  -3  -5  15       24.97       28.81      2.02 o
  -2  -5  15        0.02        0.28      0.51 <
  -1  -5  15       37.22       35.26      1.21 o
   0  -5  15       24.91       26.24      1.06 o
   1  -5  15       57.94       59.32      1.41 o
   2  -5  15       25.65       24.67      0.99 o
   3  -5  15        3.22        0.79      0.65 <
  -3  -4  15      137.63      138.91      2.86 o
  -2  -4  15        7.79        7.56      0.74 o
  -1  -4  15      166.60      174.68      2.49 o
   0  -4  15        3.75        3.68      0.57 o
   1  -4  15       11.51       11.23      0.82 o
   2  -4  15       86.92       88.41      1.77 o
  -3  -3  15      116.23      126.35      2.27 o
  -2  -3  15        1.89        1.86      0.58 o
  -1  -3  15       83.56       92.40      2.07 o
   0  -3  15       38.41       39.59      1.42 o
   1  -3  15       85.21       87.55      2.29 o
   2  -3  15        6.76        5.52      0.56 o
  -3  -2  15       80.40       80.43      1.81 o
  -2  -2  15       14.80       15.52      1.04 o
  -1  -2  15       93.30       93.72      2.09 o
   0  -2  15      198.47      216.40      3.15 o
   1  -2  15        2.41        2.27      0.77 <
   2  -2  15        1.87        2.42      0.51 o
  -3  -1  15        0.78        0.32      0.51 <
  -2  -1  15       28.73       28.44      1.27 o
  -1  -1  15       13.78       13.64      0.90 o
   0  -1  15        6.49        6.97      0.86 o
   1  -1  15        0.60        1.16      0.68 <
   2  -1  15        0.00        0.40      0.50 <
  -2   0  15       37.96       37.59      1.62 o
  -1   0  15       68.80       67.75      1.92 o
   0   0  15        2.51        2.54      0.56 o
   1   0  15        0.53        1.76      0.54 o
   2   0  15        0.03        0.46      0.45 <
  -2   1  15       55.69       56.36      1.87 o
  -1   1  15       42.56       44.77      1.50 o
   0   1  15       30.42       26.00      1.01 o
   1   1  15        4.24        2.57      0.52 o
  -1   2  15        0.11        0.74      0.49 <
   0   2  15        3.49        1.68      0.46 o
   0  -9  16       12.12       10.21      0.87 o
  -1  -8  16        0.68        0.75      0.50 <
   0  -8  16       25.40       25.96      1.37 o
   1  -8  16       30.06       29.46      1.10 o
  -1  -7  16        0.01        0.05      0.47 <
   0  -7  16       19.65       18.40      1.24 o
   1  -7  16        0.15       -0.40      0.41 <
  -2  -6  16        9.82       11.17      1.32 o
  -1  -6  16      337.64      344.59      3.85 o
   0  -6  16       33.82       33.56      1.33 o
   1  -6  16        0.76        0.46      0.38 <
   2  -6  16        0.13       -1.73      0.85 <
  -2  -5  16        7.80        6.59      0.74 o
  -1  -5  16       28.99       32.88      1.32 o
   0  -5  16       22.27       20.86      0.93 o
   1  -5  16       20.35       19.34      1.19 o
   2  -5  16      118.29      104.24      3.24 o
  -2  -4  16        2.09        0.31      0.52 <
  -1  -4  16        4.13        2.91      0.59 o
   0  -4  16        0.73        1.80      0.46 o
   1  -4  16        0.57        0.65      0.45 <
   2  -4  16       12.53        9.59      1.29 o
  -2  -3  16        1.88        1.54      0.55 <
  -1  -3  16        0.91        0.32      0.42 <
   0  -3  16       13.15       13.39      0.94 o
   1  -3  16        3.06        3.13      0.62 o
  -2  -2  16        0.05       -0.67      0.56 <
  -1  -2  16      336.33      346.80      3.89 o
   0  -2  16      169.95      171.69      2.42 o
   1  -2  16        0.85        0.89      0.48 <
  -2  -1  16        3.60        1.34      0.71 <
  -1  -1  16        2.99        1.75      0.46 o
   0  -1  16       10.74       10.87      0.69 o
   1  -1  16       35.79       32.43      1.20 o
  -1   0  16        7.76        6.00      0.58 o
   0   0  16        2.01        1.45      0.47 o
   0  -6  17       44.43       47.00      2.32 o
   0  -5  17      375.07      381.29      6.48 o
   0  -4  17      230.86      237.55      3.57 o
